# Supplementary material for: Crystal structure of 1H,1′H-[2,2′-biimid­azol]-3-ium hydrogen tartrate hemi­hydrate
Source: Acta Crystallogr Sect E Struct Rep Online. 2014 Oct 31;70(Pt 11):o1221–2. doi: 10.1107/S160053681402371X (PMC4257278; doi:10.1107/S160053681402371X)
Supplement: Supplementary file 1 [file e-70-o1221-sup1.cif]

##############################################################################
#                                                                            #
# This CIF contains the data in a paper accepted for publication in          #
# Acta Crystallographica Section E. It conforms to the requirements of       #
# Notes for Authors for Acta Crystallographica Section E, and has been       #
# peer reviewed under the auspices of the IUCr Commission on Journals.       #
#                                                                            #
# Full details of the Crystallographic Information File format               #
# are given in the paper "The Crystallographic Information File (CIF):       #
# a New Standard Archive File for Crystallography" by S. R. Hall, F. H.      #
# Allen and I. D. Brown [Acta Cryst. (1991), A47, 655-685].                  #
#                                                                            #
# The current version of the core CIF dictionary is obtainable from          #
# ftp://ftp.iucr.org/pub/cif_core.dic.                                       #
#                                                                            #
# Software is freely available for graphical display of the structure(s)     #
# in this CIF. For information consult the CIF software page                 #
# http://www.iucr.org/resources/cif/software.                                #
#                                                                            #
# This file may be used for bona fide research purposes within the           #
# scientific community so long as proper attribution is given to the journal # 
# article from which it was obtained.                                        #
#                                                                            #
##############################################################################
data_I
_audit_creation_method     SHELXL-97
_chemical_name_systematic
;
1<i>H</i>,1'<i>H</i>-[2,2'-Biimidazol]-3-ium
3-carboxy-2,3-dihydroxypropanoate hemihydrate
;
_chemical_name_common
;
1<i>H</i>,1'<i>H</i>-[2,2'-Biimidazol]-3-ium hydrogen tartrate hemihydrate
;
_chemical_formula_moiety     'C4 H5 O6 -, C6 H7 N4 +, 0.5(H2 O)'
_chemical_formula_sum     'C10 H13 N4 O6.5'
_chemical_formula_iupac     'C4 H5 O6 -, C6 H7 N4 +, 0.5H2 O'
_chemical_formula_weight     293.25
_chemical_melting_point     ?
_symmetry_cell_setting     monoclinic
_symmetry_space_group_name_H-M     'C 2'
_symmetry_space_group_name_Hall     'C 2y'
loop_
    _symmetry_equiv_pos_as_xyz
    'x, y, z'
    '-x, y, -z'
    'x+1/2, y+1/2, z'
    '-x+1/2, y+1/2, -z'
_cell_length_a     19.3211(13)
_cell_length_b     4.8198(2)
_cell_length_c     16.1795(10)
_cell_angle_alpha     90.00
_cell_angle_beta     122.694(7)
_cell_angle_gamma     90.00
_cell_volume     1267.99(13)
_cell_formula_units_Z     4
_cell_measurement_reflns_used     2195
_cell_measurement_theta_min     3.5
_cell_measurement_theta_max     25.0
_cell_measurement_temperature     296(2)
_exptl_crystal_description     'plate'
_exptl_crystal_colour     'colourless'
_exptl_crystal_size_max     0.35
_exptl_crystal_size_mid     0.30
_exptl_crystal_size_min     0.23
_exptl_crystal_density_diffrn     1.536
_exptl_crystal_density_meas     ?
_exptl_crystal_density_method     'not measured'
_exptl_crystal_F_000     612
_exptl_absorpt_coefficient_mu     0.130
_exptl_absorpt_correction_type     multi-scan
_exptl_absorpt_process_details
;
(SADABS; Sheldrick, 2000)
;
_exptl_absorpt_correction_T_min     0.9558
_exptl_absorpt_correction_T_max     0.9707
_exptl_special_details     ?
_diffrn_ambient_temperature     296(2)
_diffrn_radiation_type     MoK\a
_diffrn_radiation_wavelength     0.71073
_diffrn_radiation_source     'fine-focus sealed tube'
_diffrn_radiation_monochromator     graphite
_diffrn_measurement_device_type     'Bruker SMART'
_diffrn_measurement_method     'phi and omega scans'
_diffrn_detector_area_resol_mean     16.0733
_diffrn_reflns_number     4238
_diffrn_reflns_av_R_equivalents     0.0296
_diffrn_reflns_av_sigmaI/netI     0.0444
_diffrn_reflns_theta_min     3.55
_diffrn_reflns_theta_max     25.49
_diffrn_reflns_theta_full     25.49
_diffrn_measured_fraction_theta_max     0.995
_diffrn_measured_fraction_theta_full     0.995
_diffrn_reflns_limit_h_min     -23
_diffrn_reflns_limit_h_max     10
_diffrn_reflns_limit_k_min     -5
_diffrn_reflns_limit_k_max     5
_diffrn_reflns_limit_l_min     -18
_diffrn_reflns_limit_l_max     19
_refine_special_details
;
Refinement of <i>F</i>^2^ against ALL reflections. The weighted <i>R</i>-factor
<i>wR</i> and goodness of fit <i>S</i> are based on <i>F</i>^2^, conventional
<i>R</i>-factors <i>R</i> are based on <i>F</i>, with <i>F</i> set to zero for
negative <i>F</i>^2^. The threshold expression of <i>F</i>^2^ >
\s(<i>F</i>^2^) is used only for calculating <i>R</i>-factors(gt) <i>etc</i>.
and is not relevant to the choice of reflections for refinement.
<i>R</i>-factors based on <i>F</i>^2^ are statistically about twice as large
as those based on <i>F</i>, and <i>R</i>- factors based on ALL data will be
even larger.
The line _refine_ls_abs_structure_Flack -1.5(15) has been removed. According to
the comment in an absolute configuration has
been assigned, obtained using <i>x</i> by least-squares refinement. There is
too high standard uncertainty on <i>x</i> and no information available that
the assigned value is confirmed by the diffraction measurements.
;
_reflns_number_total     2292
_reflns_number_gt     2100
_reflns_threshold_expression     I>2sigma(I)
_refine_ls_structure_factor_coef     Fsqd
_refine_ls_matrix_type     full
_refine_ls_R_factor_all     0.0461
_refine_ls_R_factor_gt     0.0412
_refine_ls_wR_factor_gt     0.0930
_refine_ls_wR_factor_ref     0.0990
_refine_ls_goodness_of_fit_ref     1.106
_refine_ls_restrained_S_all     1.106
_refine_ls_number_reflns     2292
_refine_ls_number_parameters     202
_refine_ls_number_restraints     1
_refine_ls_hydrogen_treatment     mixed
_refine_ls_weighting_scheme     calc
_refine_ls_weighting_details
         'calc w=1/[\s^2^(Fo^2^)+(0.0364P)^2^+0.5619P] where P=(Fo^2^+2Fc^2^)/3'
_atom_sites_solution_hydrogens     geom
_atom_sites_solution_primary     direct
_atom_sites_solution_secondary     difmap
_refine_ls_shift/su_max     0.000
_refine_ls_shift/su_mean     0.000
_refine_diff_density_max     0.159
_refine_diff_density_min     -0.271
_refine_ls_extinction_method     none
_refine_ls_extinction_coef     ?
loop_
    _atom_type_symbol
    _atom_type_description
    _atom_type_scat_dispersion_real
    _atom_type_scat_dispersion_imag
    _atom_type_scat_source
    'C' 'C' 0.0033 0.0016
                         'International Tables Vol C Tables 4.2.6.8 and 6.1.1.4'
    'H' 'H' 0.0000 0.0000
                         'International Tables Vol C Tables 4.2.6.8 and 6.1.1.4'
    'N' 'N' 0.0061 0.0033
                         'International Tables Vol C Tables 4.2.6.8 and 6.1.1.4'
    'O' 'O' 0.0106 0.0060
                         'International Tables Vol C Tables 4.2.6.8 and 6.1.1.4'
_computing_data_collection
;
SMART (Bruker, 2000)
;
_computing_cell_refinement
;
SAINT (Bruker, 2000)
;
_computing_data_reduction
;
SAINT (Bruker, 2000)
;
_computing_structure_solution
;
SHELXS97 (Sheldrick, 2008)
;
_computing_structure_refinement
;
SHELXL97 (Sheldrick, 2008)
;
_computing_molecular_graphics
;
SHELXTL (Sheldrick, 2008)
;
_computing_publication_material
;
pubCIF (Westrip, 2010)
;
loop_
    _atom_site_type_symbol
    _atom_site_label
    _atom_site_fract_x
    _atom_site_fract_y
    _atom_site_fract_z
    _atom_site_U_iso_or_equiv
    _atom_site_adp_type
    _atom_site_calc_flag
    _atom_site_refinement_flags
    _atom_site_occupancy
    _atom_site_symmetry_multiplicity
    _atom_site_disorder_assembly
    _atom_site_disorder_group
    C C1 0.12363(19) 0.3256(7) 0.54798(19) 0.0501(8) Uani d . 1 1 . .
    H H1 0.0811 0.4221 0.4950 0.060 Uiso calc R 1 1 . .
    C C2 0.17427(17) 0.1439(8) 0.54276(19) 0.0465(8) Uani d . 1 1 . .
    H H2 0.1729 0.0925 0.4865 0.056 Uiso calc R 1 1 . .
    C C3 0.20830(14) 0.1770(6) 0.69462(16) 0.0287(6) Uani d . 1 1 . .
    C C4 0.25343(14) 0.1445(5) 0.80032(16) 0.0266(5) Uani d . 1 1 . .
    C C5 0.33858(17) -0.0022(6) 0.95007(19) 0.0385(7) Uani d . 1 1 . .
    H H5 0.3788 -0.1057 1.0029 0.046 Uiso calc R 1 1 . .
    C C6 0.29783(17) 0.2162(6) 0.95549(18) 0.0380(7) Uani d . 1 1 . .
    H H6 0.3044 0.2923 1.0121 0.046 Uiso calc R 1 1 . .
    N N1 0.14434(14) 0.3465(5) 0.64335(15) 0.0400(6) Uani d . 1 1 . .
    N N2 0.22801(13) 0.0497(5) 0.63601(15) 0.0357(5) Uani d . 1 1 . .
    N N3 0.24455(13) 0.3045(5) 0.86056(14) 0.0307(5) Uani d . 1 1 . .
    N N4 0.31045(13) -0.0455(5) 0.85300(15) 0.0307(5) Uani d . 1 1 . .
    H H2A 0.2689(17) -0.079(6) 0.6544(19) 0.037 Uiso d . 1 1 . .
    H H3A 0.2032(17) 0.440(6) 0.8388(18) 0.037 Uiso d . 1 1 . .
    H H4A 0.3337(16) -0.172(7) 0.8333(19) 0.037 Uiso d . 1 1 . .
    C C7 0.38284(14) 0.5315(5) 0.74083(18) 0.0295(6) Uani d . 1 1 . .
    C C8 0.44290(15) 0.3252(6) 0.74053(18) 0.0308(6) Uani d . 1 1 . .
    C C9 0.51381(14) 0.4868(5) 0.74572(17) 0.0288(6) Uani d . 1 1 . .
    H H9 0.4916 0.6076 0.6881 0.035 Uiso calc R 1 1 . .
    C C10 0.57380(15) 0.2829(6) 0.74598(17) 0.0299(6) Uani d . 1 1 . .
    O O1 0.37823(11) 0.5416(4) 0.81509(13) 0.0379(5) Uani d . 1 1 . .
    O O2 0.34295(11) 0.6789(4) 0.66602(12) 0.0436(5) Uani d . 1 1 . .
    O O3 0.47460(11) 0.1317(4) 0.81901(13) 0.0382(5) Uani d . 1 1 . .
    H H3 0.4744 0.1836 0.8679 0.046 Uiso d R 1 1 . .
    O O4 0.55700(11) 0.6495(4) 0.83171(14) 0.0402(5) Uani d . 1 1 . .
    O O5 0.64334(10) 0.2498(4) 0.81780(12) 0.0353(5) Uani d . 1 1 . .
    O O6 0.54328(11) 0.1477(5) 0.66429(13) 0.0475(5) Uani d . 1 1 . .
    H H6A 0.5803 0.0673 0.6635 0.057 Uiso calc R 1 1 . .
    H H4 0.5313(19) 0.807(8) 0.832(2) 0.057 Uiso d . 1 1 . .
    H H8 0.4108(19) 0.231(7) 0.676(2) 0.057 Uiso d . 1 1 . .
    O O7 0.5000 0.3371(9) 1.0000 0.0714(10) Uani d S 1 2 . .
    H H7A 0.4667 0.4934 0.9729 0.086 Uiso d R 1 1 . .
loop_
    _atom_site_aniso_label
    _atom_site_aniso_U_11
    _atom_site_aniso_U_22
    _atom_site_aniso_U_33
    _atom_site_aniso_U_12
    _atom_site_aniso_U_13
    _atom_site_aniso_U_23
    C1 0.0480(17) 0.063(2) 0.0286(13) 0.0215(17) 0.0139(13) 0.0062(15)
    C2 0.0506(17) 0.0589(19) 0.0278(13) 0.0134(17) 0.0196(12) 0.0000(14)
    C3 0.0276(12) 0.0321(13) 0.0280(12) 0.0028(12) 0.0161(10) 0.0002(12)
    C4 0.0262(12) 0.0257(12) 0.0282(11) 0.0020(11) 0.0149(10) 0.0017(11)
    C5 0.0380(14) 0.0426(16) 0.0297(13) 0.0072(13) 0.0149(11) 0.0046(12)
    C6 0.0405(15) 0.0437(17) 0.0273(12) 0.0023(13) 0.0168(12) -0.0015(12)
    N1 0.0373(12) 0.0501(14) 0.0286(11) 0.0179(12) 0.0152(10) 0.0038(11)
    N2 0.0348(12) 0.0400(13) 0.0305(11) 0.0110(11) 0.0165(10) -0.0011(10)
    N3 0.0327(11) 0.0322(12) 0.0293(11) 0.0050(10) 0.0180(9) 0.0005(9)
    N4 0.0318(11) 0.0310(12) 0.0295(11) 0.0067(10) 0.0167(9) 0.0033(9)
    C7 0.0245(12) 0.0283(13) 0.0354(13) -0.0009(11) 0.0160(10) -0.0059(11)
    C8 0.0300(13) 0.0297(14) 0.0312(12) 0.0041(11) 0.0155(11) -0.0018(11)
    C9 0.0299(12) 0.0254(13) 0.0286(12) 0.0069(11) 0.0141(10) 0.0028(11)
    C10 0.0322(13) 0.0296(13) 0.0318(13) -0.0007(11) 0.0198(12) -0.0003(11)
    O1 0.0442(11) 0.0357(10) 0.0423(10) 0.0090(9) 0.0290(9) 0.0043(8)
    O2 0.0412(11) 0.0545(13) 0.0332(9) 0.0233(11) 0.0190(8) 0.0074(10)
    O3 0.0501(11) 0.0284(10) 0.0445(10) 0.0103(9) 0.0311(9) 0.0066(9)
    O4 0.0355(10) 0.0283(9) 0.0462(10) 0.0036(9) 0.0151(8) -0.0117(9)
    O5 0.0268(9) 0.0365(10) 0.0347(9) 0.0052(8) 0.0114(8) -0.0045(8)
    O6 0.0349(10) 0.0641(14) 0.0352(9) 0.0139(10) 0.0135(8) -0.0140(10)
    O7 0.064(2) 0.078(3) 0.061(2) 0.000 0.0266(18) 0.000
_geom_special_details
;
All e.s.d.'s (except the e.s.d. in the dihedral angle between two l.s. planes)
are estimated using the full covariance matrix. The cell e.s.d.'s are taken
into account individually in the estimation of e.s.d.'s in distances, angles
and torsion angles; correlations between e.s.d.'s in cell parameters are only
used when they are defined by crystal symmetry. An approximate (isotropic)
treatment of cell e.s.d.'s is used for estimating e.s.d.'s involving l.s.
planes.
;
loop_
    _geom_bond_atom_site_label_1
    _geom_bond_atom_site_label_2
    _geom_bond_site_symmetry_2
    _geom_bond_distance
    _geom_bond_publ_flag
    C1 C2 . 1.350(4) ?
    C1 N1 . 1.373(3) ?
    C1 H1 . 0.9300 ?
    C2 N2 . 1.367(3) ?
    C2 H2 . 0.9300 ?
    C3 N1 . 1.333(3) ?
    C3 N2 . 1.346(3) ?
    C3 C4 . 1.449(3) ?
    C4 N3 . 1.325(3) ?
    C4 N4 . 1.328(3) ?
    C5 C6 . 1.346(4) ?
    C5 N4 . 1.372(3) ?
    C5 H5 . 0.9300 ?
    C6 N3 . 1.375(3) ?
    C6 H6 . 0.9300 ?
    N2 H2A . 0.92(3) ?
    N3 H3A . 0.94(3) ?
    N4 H4A . 0.91(3) ?
    C7 O2 . 1.247(3) ?
    C7 O1 . 1.253(3) ?
    C7 C8 . 1.530(4) ?
    C8 O3 . 1.421(3) ?
    C8 C9 . 1.538(4) ?
    C8 H8 . 0.99(3) ?
    C9 O4 . 1.412(3) ?
    C9 C10 . 1.518(3) ?
    C9 H9 . 0.9800 ?
    C10 O5 . 1.222(3) ?
    C10 O6 . 1.295(3) ?
    O3 H3 . 0.8309 ?
    O4 H4 . 0.91(4) ?
    O6 H6A . 0.8200 ?
    O7 H7A . 0.9324 ?
loop_
    _geom_angle_atom_site_label_1
    _geom_angle_atom_site_label_2
    _geom_angle_atom_site_label_3
    _geom_angle_site_symmetry_1
    _geom_angle_site_symmetry_3
    _geom_angle
    _geom_angle_publ_flag
    C2 C1 N1 . . 109.7(2) ?
    C2 C1 H1 . . 125.2 ?
    N1 C1 H1 . . 125.2 ?
    C1 C2 N2 . . 106.9(2) ?
    C1 C2 H2 . . 126.6 ?
    N2 C2 H2 . . 126.6 ?
    N1 C3 N2 . . 111.2(2) ?
    N1 C3 C4 . . 124.5(2) ?
    N2 C3 C4 . . 124.3(2) ?
    N3 C4 N4 . . 108.8(2) ?
    N3 C4 C3 . . 124.8(2) ?
    N4 C4 C3 . . 126.4(2) ?
    C6 C5 N4 . . 108.0(2) ?
    C6 C5 H5 . . 126.0 ?
    N4 C5 H5 . . 126.0 ?
    C5 C6 N3 . . 106.3(2) ?
    C5 C6 H6 . . 126.8 ?
    N3 C6 H6 . . 126.8 ?
    C3 N1 C1 . . 105.3(2) ?
    C3 N2 C2 . . 106.9(2) ?
    C3 N2 H2A . . 126.9(17) ?
    C2 N2 H2A . . 126.1(17) ?
    C4 N3 C6 . . 109.0(2) ?
    C4 N3 H3A . . 123.3(16) ?
    C6 N3 H3A . . 127.3(16) ?
    C4 N4 C5 . . 107.9(2) ?
    C4 N4 H4A . . 129.2(17) ?
    C5 N4 H4A . . 122.4(17) ?
    O2 C7 O1 . . 125.6(2) ?
    O2 C7 C8 . . 116.0(2) ?
    O1 C7 C8 . . 118.4(2) ?
    O3 C8 C7 . . 112.7(2) ?
    O3 C8 C9 . . 110.02(19) ?
    C7 C8 C9 . . 109.0(2) ?
    O3 C8 H8 . . 111(2) ?
    C7 C8 H8 . . 105.0(19) ?
    C9 C8 H8 . . 108.7(18) ?
    O4 C9 C10 . . 108.24(19) ?
    O4 C9 C8 . . 111.7(2) ?
    C10 C9 C8 . . 109.19(19) ?
    O4 C9 H9 . . 109.2 ?
    C10 C9 H9 . . 109.2 ?
    C8 C9 H9 . . 109.2 ?
    O5 C10 O6 . . 124.4(2) ?
    O5 C10 C9 . . 122.2(2) ?
    O6 C10 C9 . . 113.4(2) ?
    C8 O3 H3 . . 115.5 ?
    C9 O4 H4 . . 116(2) ?
    C10 O6 H6A . . 109.5 ?
loop_
    _geom_torsion_atom_site_label_1
    _geom_torsion_atom_site_label_2
    _geom_torsion_atom_site_label_3
    _geom_torsion_atom_site_label_4
    _geom_torsion_site_symmetry_1
    _geom_torsion_site_symmetry_2
    _geom_torsion_site_symmetry_3
    _geom_torsion_site_symmetry_4
    _geom_torsion
    _geom_torsion_publ_flag
    N1 C1 C2 N2 . . . . -0.3(4) ?
    N1 C3 C4 N3 . . . . -9.7(4) ?
    N2 C3 C4 N3 . . . . 166.9(3) ?
    N1 C3 C4 N4 . . . . 170.9(3) ?
    N2 C3 C4 N4 . . . . -12.4(4) ?
    N4 C5 C6 N3 . . . . 0.1(3) ?
    N2 C3 N1 C1 . . . . -0.6(3) ?
    C4 C3 N1 C1 . . . . 176.5(3) ?
    C2 C1 N1 C3 . . . . 0.5(4) ?
    N1 C3 N2 C2 . . . . 0.4(3) ?
    C4 C3 N2 C2 . . . . -176.7(3) ?
    C1 C2 N2 C3 . . . . 0.0(4) ?
    N4 C4 N3 C6 . . . . 0.3(3) ?
    C3 C4 N3 C6 . . . . -179.1(3) ?
    C5 C6 N3 C4 . . . . -0.3(3) ?
    N3 C4 N4 C5 . . . . -0.2(3) ?
    C3 C4 N4 C5 . . . . 179.2(3) ?
    C6 C5 N4 C4 . . . . 0.1(3) ?
    O2 C7 C8 O3 . . . . -169.2(2) ?
    O1 C7 C8 O3 . . . . 11.6(3) ?
    O2 C7 C8 C9 . . . . 68.4(3) ?
    O1 C7 C8 C9 . . . . -110.8(3) ?
    O3 C8 C9 O4 . . . . -64.0(2) ?
    C7 C8 C9 O4 . . . . 60.0(2) ?
    O3 C8 C9 C10 . . . . 55.7(3) ?
    C7 C8 C9 C10 . . . . 179.7(2) ?
    O4 C9 C10 O5 . . . . 9.8(3) ?
    C8 C9 C10 O5 . . . . -112.0(3) ?
    O4 C9 C10 O6 . . . . -171.4(2) ?
    C8 C9 C10 O6 . . . . 66.8(3) ?
loop_
    _geom_hbond_atom_site_label_D
    _geom_hbond_atom_site_label_H
    _geom_hbond_atom_site_label_A
    _geom_hbond_site_symmetry_A
    _geom_hbond_distance_DH
    _geom_hbond_distance_HA
    _geom_hbond_distance_DA
    _geom_hbond_angle_DHA
    N2 H2A O2 1_545 0.92(3) 1.78(3) 2.683(3) 169(3)
    N3 H3A O5 3_455 0.94(3) 1.81(3) 2.729(3) 167(3)
    N4 H4A O1 1_545 0.91(3) 1.73(3) 2.630(3) 167(3)
    O3 H3 O7 . 0.83 2.05 2.871(2) 168
    O4 H4 O3 1_565 0.91(4) 1.86(4) 2.761(3) 175(3)
    O6 H6A N1 3_545 0.82 1.79 2.598(3) 168
    O7 H7A O1 . 0.93 2.19 2.802(2) 123
    C2 H2 O2 4_546 0.93 2.35 3.215(3) 154
    C5 H5 O4 2_647 0.93 2.55 3.415(3) 155
    C6 H6 O5 2_657 0.93 2.37 3.205(3) 149
_iucr_refine_instructions_details
;
TITL zg10-5 in C2
CELL 0.71073  19.3211   4.8198  16.1795  90.000 122.694  90.000
ZERR   2.00   0.0013   0.0002   0.0010   0.000   0.007   0.000
LATT -7
SYMM -X, Y, -Z
SFAC C  H  N  O
UNIT 40  52  16  26
OMIT 0  0   7
OMIT -3 51
L.S. 4
ACTA
BOND $h
FMAP 2
PLAN 5
SIZE 0.35 0.30 0.23
conf
htab
htab N3 O5_$1
htab O3 O7
htab O4 O3_$2
htab O6 N1_$3
htab O7 O1
htab N4 O1_$4
htab N2 O2_$4
eqiv $1 x-1/2, y+1/2, z
eqiv $2 x, y+1, z
eqiv $3 x+1/2, y-1/2, z
eqiv $4 x, y-1, z
size 0.35 0.23 0.3
WGHT   0.036400   0.561900
FVAR 0.653070
temp 23
MOLE 1
C1     1   0.123627   0.325603   0.547975  11.000000   0.047980 =
           0.063350   0.028580   0.006200   0.013920   0.021480
AFIX 43
H1     2   0.081128   0.422052   0.494983  11.000000  -1.200000
AFIX 0
C2     1   0.174274   0.143857   0.542759  11.000000   0.050580 =
           0.058900   0.027790  -0.000030   0.019610   0.013440
AFIX 43
H2     2   0.172876   0.092497   0.486469  11.000000  -1.200000
AFIX 0
C3     1   0.208302   0.176993   0.694624  11.000000   0.027650 =
           0.032090   0.027980   0.000160   0.016120   0.002820
C4     1   0.253435   0.144521   0.800324  11.000000   0.026180 =
           0.025680   0.028210   0.001660   0.014940   0.001980
C5     1   0.338581  -0.002201   0.950071  11.000000   0.037960 =
           0.042610   0.029710   0.004620   0.014890   0.007220
AFIX 43
H5     2   0.378776  -0.105687   1.002865  11.000000  -1.200000
AFIX 0
C6     1   0.297830   0.216216   0.955487  11.000000   0.040530 =
           0.043660   0.027330  -0.001450   0.016770   0.002260
AFIX 43
H6     2   0.304385   0.292311   1.012124  11.000000  -1.200000
AFIX 0
N1     3   0.144342   0.346540   0.643346  11.000000   0.037280 =
           0.050070   0.028600   0.003830   0.015220   0.017880
N2     3   0.228015   0.049693   0.636008  11.000000   0.034820 =
           0.040000   0.030520  -0.001130   0.016480   0.011040
N3     3   0.244549   0.304507   0.860561  11.000000   0.032700 =
           0.032160   0.029270   0.000460   0.018030   0.004980
N4     3   0.310445  -0.045538   0.852996  11.000000   0.031840 =
           0.030970   0.029450   0.003260   0.016720   0.006700
H2A    2   0.268849  -0.078550   0.654363  11.000000  -1.200000
H3A    2   0.203223   0.439967   0.838756  11.000000  -1.200000
H4A    2   0.333723  -0.172093   0.833327  11.000000  -1.200000
C7     1   0.382835   0.531466   0.740832  11.000000   0.024500 =
           0.028330   0.035370  -0.005850   0.016020  -0.000850
C8     1   0.442902   0.325222   0.740526  11.000000   0.029970 =
           0.029720   0.031220  -0.001830   0.015530   0.004120
C9     1   0.513812   0.486754   0.745724  11.000000   0.029870 =
           0.025370   0.028610   0.002750   0.014100   0.006920
AFIX 13
H9     2   0.491583   0.607636   0.688108  11.000000  -1.200000
AFIX 0
C10    1   0.573801   0.282884   0.745983  11.000000   0.032190 =
           0.029640   0.031830  -0.000350   0.019800  -0.000750
O1     4   0.378231   0.541614   0.815088  11.000000   0.044230 =
           0.035660   0.042280   0.004330   0.029010   0.008980
O2     4   0.342949   0.678886   0.666023  11.000000   0.041190 =
           0.054500   0.033250   0.007440   0.018950   0.023270
O3     4   0.474605   0.131659   0.819014  11.000000   0.050150 =
           0.028360   0.044470   0.006570   0.031130   0.010340
AFIX 3
H3     2   0.474423   0.183645   0.867861  11.000000  -1.200000
AFIX 0
O4     4   0.557002   0.649487   0.831710  11.000000   0.035490 =
           0.028250   0.046240  -0.011720   0.015140   0.003630
O5     4   0.643341   0.249768   0.817802  11.000000   0.026820 =
           0.036450   0.034660  -0.004500   0.011370   0.005210
O6     4   0.543279   0.147653   0.664289  11.000000   0.034880 =
           0.064070   0.035220  -0.013950   0.013500   0.013950
AFIX 147
H6A    2   0.580331   0.067313   0.663506  11.000000  -1.200000
AFIX 0
H4     2   0.531349   0.807287   0.831554  11.000000  -1.200000
H8     2   0.410776   0.230621   0.675720  11.000000  -1.200000
O7     4   0.500000   0.337119   1.000000  10.500000   0.064140 =
           0.078420   0.060760   0.000000   0.026600   0.000000
AFIX 3
H7A    2   0.466689   0.493447   0.972901  11.000000  -1.200000
AFIX
HKLF 4
END
HKLF 4
REM  zg10-5 in C2
REM R1=  0.0412 for   2100 Fo > 4sig(Fo)  and  0.0461 for all   2292 data
REM    202 parameters refined using      1 restraints
;
data_New_Global_Publ_Block
_journal_date_recd_electronic     2014-10-14
_journal_date_accepted     2014-10-28
_journal_name_full     'Acta Crystallographica, Section E'
_journal_year     2014
_journal_volume     70
_journal_issue     11
_journal_page_first     o1221
_journal_page_last     o1222
_journal_paper_category     HO
_journal_paper_doi     10.1107/S160053681402371X
_journal_coeditor_code     SU5001
_publ_contact_author_name     'Xiaoli Gao'
_publ_contact_author_address
;
Department of Chemistry
Taiyuan Normal College
Taiyuan, Shanxi 030031
People's Republic of China
;
_publ_contact_author_email     'xiaoli.gao@sohu.com'
_publ_contact_author_fax     ?
_publ_contact_author_phone     '+86 138 3469 2879'
_publ_section_title
;
Crystal structure of 1<i>H</i>,1'<i>H</i>-[2,2'-biimidazol]-3-ium
hydrogen tartrate hemihydrate
;
loop_
    _publ_author_name
    _publ_author_footnote
    _publ_author_address
    'Gao, Xiao-Li' .
;
Department of Chemistry
Taiyuan Normal College
Taiyuan, Shanxi 030031
People's Republic of China
;
    'Bian, Li-Fang' .
;
Department of Chemistry
Taiyuan Normal College
Taiyuan, Shanxi 030031
People's Republic of China
;
    'Guo, Shao-Wei' .
;
Department of Chemistry
Taiyuan Normal College
Taiyuan, Shanxi 030031
People's Republic of China
;
