# Supplementary material for: Crystal structure of 1H,1′H-[2,2′-biimid­azol]-3-ium hydrogen tartrate hemi­hydrate
Source: Acta Crystallogr Sect E Struct Rep Online. 2014 Oct 31;70(Pt 11):o1221–2. doi: 10.1107/S160053681402371X (PMC4257278; doi:10.1107/S160053681402371X)
Supplement: Supplementary file 2 [file e-70-o1221-Isup2.hkl]

# 
# h,k,l, Fc-squared, Fo-squared, sigma(Fo-squared) and status flag 
# 
data_I
_shelx_title ' zg10-5 in C2' 
_shelx_refln_list_code          4 
_shelx_F_calc_maximum      153.71 
_exptl_crystal_F_000       612.00 
_reflns_d_resolution_high  0.8259 
 
loop_ 
 _symmetry_equiv_pos_as_xyz 
 'x, y, z' 
 '-x, y, -z' 
 'x+1/2, y+1/2, z' 
 '-x+1/2, y+1/2, -z' 
 
_cell_length_a    19.3211 
_cell_length_b     4.8198 
_cell_length_c    16.1795 
_cell_angle_alpha  90.000 
_cell_angle_beta  122.694 
_cell_angle_gamma  90.000 
 
_shelx_F_squared_multiplier     1.000 
 
loop_ 
 _refln_index_h 
 _refln_index_k 
 _refln_index_l 
 _refln_F_squared_calc 
 _refln_F_squared_meas 
 _refln_F_squared_sigma 
 _refln_observed_status 
   1  -5   0      137.80      117.04     20.23 o 
   3  -5   0       97.63       96.48     18.26 o 
   5  -5   0        2.60        5.53      5.88 o 
   7  -5   0       11.21       21.57      9.82 o 
   9  -5   0      105.77       85.55     18.41 o 
   0  -4   0       15.07       20.84      8.07 o 
   2  -4   0      146.78      147.49     14.16 o 
   4  -4   0      449.87      448.05     24.23 o 
   6  -4   0      354.47      343.59     17.44 o 
   8  -4   0      501.78      484.04     24.82 o 
  10  -4   0      202.34      182.49     15.10 o 
  12  -4   0        1.37       34.40     11.21 o 
  14  -4   0       83.30       85.70     17.12 o 
   1  -3   0      527.51      516.30     22.32 o 
   3  -3   0     1860.79     1876.64     37.30 o 
   5  -3   0      120.16      107.22      9.82 o 
   7  -3   0      577.19      642.15     24.78 o 
   9  -3   0     1464.90     1419.84     41.18 o 
  11  -3   0      296.98      292.40     17.37 o 
  13  -3   0      104.10      103.45     13.15 o 
  15  -3   0       92.35       97.51     10.69 o 
   0  -2   0     5010.37     4905.08    156.67 o 
   2  -2   0       71.78       59.47      3.30 o 
   4  -2   0      600.34      639.28     36.26 o 
   6  -2   0      158.89      200.84     11.16 o 
   8  -2   0      297.11      261.19     13.67 o 
  10  -2   0      834.20      792.73     26.77 o 
  12  -2   0      106.49      103.73      9.63 o 
  14  -2   0      431.92      446.09     21.87 o 
  16  -2   0       58.57       62.58     11.04 o 
  18  -2   0      110.92       77.63     13.08 o 
   1  -1   0     1620.62     1546.28     31.03 o 
   3  -1   0     9039.18     8574.92    115.00 o 
   5  -1   0      406.77      374.73     13.41 o 
   7  -1   0       93.17      112.82      7.86 o 
   9  -1   0      773.01      816.93     25.28 o 
  11  -1   0       23.00       24.01      4.50 o 
  13  -1   0       37.19       31.37      7.36 o 
  15  -1   0       74.00       85.86     12.83 o 
  17  -1   0      299.67      300.04     25.65 o 
  19  -1   0       38.00       32.61      9.17 o 
   4   0   0       12.71        1.64      1.11 o 
   6   0   0     1448.03     1516.42     48.11 o 
   8   0   0      356.12      360.06     22.32 o 
  10   0   0     2071.92     2096.43     68.27 o 
  12   0   0      129.13      124.03     14.26 o 
  14   0   0       14.85       18.64      6.03 o 
  16   0   0      185.42      205.50     21.12 o 
  18   0   0        0.87        8.93      5.51 o 
   1   1   0     1621.63     1502.63     25.26 o 
   3   1   0     9046.77     8613.23    144.49 o 
   5   1   0      406.28      367.92     21.83 o 
   7   1   0       93.09       95.40     11.93 o 
   9   1   0      774.04      816.70     40.42 o 
  11   1   0       23.08       18.24      5.86 o 
  13   1   0       37.05       45.86     10.32 o 
  15   1   0       73.85       77.79     14.16 o 
  17   1   0      299.36      282.48     26.78 o 
  19   1   0       37.94       35.40      7.43 o 
   0   2   0     5011.73     5026.39     74.85 o 
   2   2   0       71.53       57.72      2.96 o 
   4   2   0      600.55      640.33     15.69 o 
   6   2   0      158.97      184.11      8.61 o 
   8   2   0      297.87      255.05     22.25 o 
  10   2   0      835.34      814.21     43.56 o 
  12   2   0      106.70      144.87     18.62 o 
  14   2   0      432.05      444.68     23.97 o 
  16   2   0       58.35       51.39      8.59 o 
  18   2   0      110.65      137.16     20.12 o 
   1   3   0      527.67      500.46      9.31 o 
   3   3   0     1861.11     1890.99     45.98 o 
   5   3   0      119.85      121.75     10.69 o 
   7   3   0      576.70      638.59     18.92 o 
   9   3   0     1464.69     1512.90     42.85 o 
  11   3   0      296.70      262.71     17.55 o 
  13   3   0      104.16      112.29     12.19 o 
  15   3   0       92.35      102.97     12.16 o 
   0   4   0       14.90       10.84      1.83 o 
   2   4   0      145.96      136.88      6.18 o 
   4   4   0      450.81      429.16     13.19 o 
   6   4   0      354.62      340.08     14.76 o 
   8   4   0      502.35      495.69     25.38 o 
  10   4   0      201.87      198.06     15.43 o 
  12   4   0        1.36       30.70      6.59 o 
  14   4   0       83.34      103.65     12.41 o 
   1   5   0      137.66      142.07      8.48 o 
   3   5   0       97.36      110.88      9.49 o 
   5   5   0        2.61       -1.17      2.93 o 
   7   5   0       11.11        1.69      2.70 o 
   9   5   0      105.60       99.34     10.13 o 
  -9  -5   1      185.83      203.21     28.58 o 
  -7  -5   1       45.48       27.55     11.14 o 
  -5  -5   1       46.12       31.46     10.69 o 
  -3  -5   1       91.52       91.60     18.36 o 
  -1  -5   1      424.04      449.74     40.70 o 
   3  -5   1      268.54      303.81     31.68 o 
   5  -5   1       29.64       41.99     12.31 o 
   7  -5   1      104.02       82.44     16.95 o 
   9  -5   1       77.09       59.60     14.77 o 
 -14  -4   1      393.59      407.89     38.45 o 
 -12  -4   1       62.37       30.27     10.74 o 
 -10  -4   1       55.04       62.01     14.75 o 
  -8  -4   1       55.85       47.38      7.61 o 
  -6  -4   1       41.98       39.67     11.07 o 
  -4  -4   1      494.70      529.70     46.00 o 
  -2  -4   1       87.08       74.89      9.78 o 
   0  -4   1      167.71      190.29     15.75 o 
   2  -4   1      276.95      298.05     19.60 o 
   4  -4   1      250.06      231.06     17.38 o 
   6  -4   1      310.88      314.43     19.81 o 
   8  -4   1       12.05       19.14      7.75 o 
  10  -4   1       50.78       39.07      7.29 o 
  12  -4   1        8.90        7.67      3.61 o 
 -17  -3   1       12.58       11.48      5.88 o 
 -15  -3   1       65.49       59.23      8.25 o 
 -13  -3   1       54.14       49.85      7.23 o 
 -11  -3   1      646.70      619.86     29.94 o 
  -9  -3   1      153.04      139.33     11.17 o 
  -7  -3   1      365.47      381.90     18.15 o 
  -5  -3   1      230.45      216.26     17.72 o 
  -3  -3   1      262.78      272.36     20.43 o 
  -1  -3   1      177.87      187.83     13.06 o 
   1  -3   1      180.49      200.07     13.55 o 
   3  -3   1      116.51      107.31     12.90 o 
   5  -3   1       11.64       22.27      5.29 o 
   7  -3   1      142.60      155.56     11.99 o 
   9  -3   1      249.79      266.60     19.73 o 
  11  -3   1      248.93      227.49     15.56 o 
  13  -3   1      125.74      130.93     12.31 o 
  15  -3   1      327.16      317.37     20.20 o 
 -18  -2   1       31.45       38.92      9.03 o 
 -16  -2   1       92.87       89.91     10.03 o 
 -14  -2   1     1122.52     1127.72     35.89 o 
 -12  -2   1       49.30       49.17      6.37 o 
 -10  -2   1      113.78       95.07      8.50 o 
  -8  -2   1      682.35      701.99     26.15 o 
  -6  -2   1     3682.03     3756.77     85.40 o 
  -4  -2   1     2824.69     2770.06     70.40 o 
  -2  -2   1     4869.16     4896.28     72.06 o 
   0  -2   1      146.03      136.55      5.81 o 
   2  -2   1     2169.54     2114.95     43.75 o 
   4  -2   1      927.31      974.00     28.83 o 
   6  -2   1     2382.97     2602.09     52.72 o 
   8  -2   1       20.49       20.84      4.95 o 
  10  -2   1      269.73      265.33     15.01 o 
  12  -2   1      309.87      299.73     17.13 o 
  14  -2   1      225.30      197.42     18.97 o 
  16  -2   1       13.69       17.44      6.71 o 
 -19  -1   1        1.19        3.85      3.99 o 
 -17  -1   1       63.95       53.64     10.71 o 
 -15  -1   1       29.38       17.68      5.93 o 
 -13  -1   1      467.04      503.10     21.67 o 
 -11  -1   1      158.78      149.65     15.04 o 
  -9  -1   1      832.67      874.04     25.73 o 
  -7  -1   1     1273.23     1137.06     28.33 o 
  -5  -1   1    21806.23    21235.25    294.28 o 
  -3  -1   1    23627.75    22513.46    243.67 o 
  -1  -1   1     4777.67     4211.83     63.16 o 
   1  -1   1      393.86      359.67     10.97 o 
   3  -1   1      278.64      336.14     11.50 o 
   5  -1   1     1412.51     1517.02     32.71 o 
   7  -1   1     2657.55     2855.22     55.01 o 
   9  -1   1       83.29       90.11      8.11 o 
  11  -1   1      107.43      119.69     13.27 o 
  13  -1   1       50.77       62.62     10.67 o 
  15  -1   1      571.25      548.15     34.16 o 
  17  -1   1      130.17      126.86     12.19 o 
 -20   0   1      134.04      131.04     18.57 o 
 -18   0   1        3.48        8.00      4.45 o 
 -16   0   1        8.27        8.39      4.36 o 
 -14   0   1       63.13       45.45      7.16 o 
 -12   0   1     1747.16     1902.88     67.38 o 
 -10   0   1       44.13       21.85      6.21 o 
  -8   0   1       82.30       63.20      6.11 o 
  -6   0   1     1243.37     1376.71     30.49 o 
  -4   0   1      491.72      416.22     12.54 o 
   2   0   1       69.14       43.63      3.83 o 
   4   0   1     4235.02     3846.35     86.91 o 
   6   0   1     1899.07     1658.43     49.75 o 
   8   0   1        1.29        1.78      2.86 o 
  10   0   1      129.35      136.22     14.18 o 
  12   0   1      655.60      674.50     35.76 o 
  14   0   1       12.16       19.01      6.17 o 
  16   0   1      404.07      386.48     24.45 o 
  18   0   1      106.77       86.46     10.62 o 
 -19   1   1        1.22        0.96      4.13 o 
 -17   1   1       64.01       70.36     13.86 o 
 -15   1   1       29.45       16.72      7.53 o 
 -13   1   1      465.62      419.31     31.63 o 
 -11   1   1      158.66      151.67     17.44 o 
  -9   1   1      831.76      823.24     40.59 o 
  -7   1   1     1271.92     1145.15     45.34 o 
  -5   1   1    21803.79    21300.17    424.28 o 
  -3   1   1    23625.66    22367.44    362.33 o 
  -1   1   1     4773.47     4151.89     37.92 o 
   1   1   1      394.90      376.07     11.69 o 
   3   1   1      278.53      329.32     12.13 o 
   5   1   1     1413.83     1511.15     50.85 o 
   7   1   1     2658.90     2982.01     84.36 o 
   9   1   1       83.24       89.17     12.61 o 
  11   1   1      107.47       96.20     13.83 o 
  13   1   1       50.94       55.20      7.87 o 
  15   1   1      571.27      549.32     30.59 o 
  17   1   1      130.02      143.32     13.87 o 
 -18   2   1       31.46       37.48      7.88 o 
 -16   2   1       92.98      107.62     17.82 o 
 -14   2   1     1122.47     1122.83     58.03 o 
 -12   2   1       49.46       40.77      9.99 o 
 -10   2   1      114.08       83.94     13.41 o 
  -8   2   1      682.49      725.70     38.69 o 
  -6   2   1     3682.89     3554.00     74.40 o 
  -4   2   1     2821.60     2691.80     50.50 o 
  -2   2   1     4868.96     4876.86     42.65 o 
   0   2   1      146.05      141.06      4.34 o 
   2   2   1     2168.59     2169.57     71.50 o 
   4   2   1      928.37      922.72     25.33 o 
   6   2   1     2381.90     2590.79     54.25 o 
   8   2   1       20.51       30.90      5.31 o 
  10   2   1      269.89      276.00     16.71 o 
  12   2   1      309.97      331.76     42.66 o 
  14   2   1      225.56      225.80     17.15 o 
  16   2   1       13.70       12.15      5.91 o 
 -17   3   1       12.53       16.99      5.24 o 
 -15   3   1       65.35       74.63     10.49 o 
 -13   3   1       54.28       49.01      8.16 o 
 -11   3   1      647.34      585.28     42.99 o 
  -9   3   1      152.53      120.66     10.92 o 
  -7   3   1      365.16      380.08     19.15 o 
  -5   3   1      230.57      229.47      8.15 o 
  -3   3   1      262.73      265.91      9.78 o 
  -1   3   1      177.68      174.74      5.13 o 
   1   3   1      180.90      177.02      8.84 o 
   3   3   1      116.99      104.81      5.70 o 
   5   3   1       11.50       14.30      2.70 o 
   7   3   1      142.29      144.19      8.83 o 
   9   3   1      249.52      237.07     18.48 o 
  11   3   1      249.17      221.43     16.31 o 
  13   3   1      125.56      125.17     12.77 o 
  15   3   1      326.84      324.03     33.46 o 
 -14   4   1      393.63      382.33     28.87 o 
 -12   4   1       62.23       56.87      8.60 o 
 -10   4   1       55.01       51.63      8.00 o 
  -8   4   1       55.91       49.97      5.53 o 
  -6   4   1       41.97       52.12      5.38 o 
  -4   4   1      495.51      500.49     16.65 o 
  -2   4   1       87.03       90.82      5.43 o 
   0   4   1      167.51      176.56      6.01 o 
   2   4   1      276.89      274.57     10.13 o 
   4   4   1      250.30      238.05     16.45 o 
   6   4   1      310.66      297.09     17.70 o 
   8   4   1       12.14       15.01      3.44 o 
  10   4   1       50.75       50.85      7.94 o 
  12   4   1        8.93        8.82      3.62 o 
  -9   5   1      185.49      181.26     14.65 o 
  -7   5   1       45.62       40.21      8.70 o 
  -5   5   1       46.14       28.49      6.96 o 
  -3   5   1       91.32      102.41      8.29 o 
  -1   5   1      424.56      424.46     14.95 o 
   1   5   1      245.62      248.00     11.64 o 
   3   5   1      268.76      282.80     14.20 o 
   5   5   1       29.78       30.03      7.90 o 
   7   5   1      103.84       63.61     11.39 o 
   9   5   1       77.16       95.16     10.25 o 
 -11  -5   2       14.62       29.19     11.72 o 
  -7  -5   2       10.34        2.49      3.96 o 
  -5  -5   2      151.66      136.97     23.91 o 
  -3  -5   2       25.72       30.01     10.86 o 
  -1  -5   2      285.46      327.68     35.45 o 
   1  -5   2      473.94      458.09     41.66 o 
   3  -5   2       39.37       43.00     11.86 o 
   5  -5   2      159.15      142.25     21.76 o 
   7  -5   2       16.84        6.31      4.15 o 
 -14  -4   2      167.55      171.11     25.02 o 
 -12  -4   2       55.59       74.14     16.27 o 
 -10  -4   2      354.20      340.86     34.54 o 
  -8  -4   2      464.78      487.77     40.40 o 
  -6  -4   2       46.53       58.64     13.88 o 
  -4  -4   2      408.00      414.50     22.81 o 
  -2  -4   2       63.10       53.39      8.17 o 
   0  -4   2       10.12        2.08      2.41 o 
   2  -4   2      107.53      117.00     12.16 o 
   4  -4   2      241.79      243.05     20.56 o 
   6  -4   2      551.60      523.53     26.04 o 
   8  -4   2        0.96        2.15      3.28 o 
  10  -4   2       13.18       14.39      4.74 o 
  12  -4   2      117.95      106.44     26.44 o 
 -17  -3   2       64.61       57.40      8.19 o 
 -15  -3   2      256.30      224.87     15.77 o 
 -13  -3   2       97.27       98.04      9.76 o 
 -11  -3   2       61.15       67.19      7.83 o 
  -9  -3   2      155.01      173.35     12.10 o 
  -7  -3   2      647.24      622.90     39.76 o 
  -5  -3   2      323.06      365.63     13.34 o 
  -3  -3   2      645.67      643.98     24.45 o 
  -1  -3   2       49.90       40.41      4.19 o 
   1  -3   2     1102.26     1149.44     65.46 o 
   3  -3   2     1922.08     1928.06     54.52 o 
   5  -3   2      712.35      742.64     27.11 o 
   7  -3   2     1098.71     1150.43     83.64 o 
   9  -3   2      905.16      930.87     32.92 o 
  11  -3   2       19.32       19.28      4.85 o 
  13  -3   2       91.40       83.56     10.24 o 
  15  -3   2       52.02       38.97      9.66 o 
 -18  -2   2        4.74       -1.45      2.72 o 
 -16  -2   2      176.80      158.51     19.25 o 
 -14  -2   2      591.98      556.93     32.79 o 
 -12  -2   2      478.62      462.65     20.12 o 
 -10  -2   2     2029.84     2073.40     74.88 o 
  -8  -2   2     1789.71     1766.48     39.77 o 
  -6  -2   2     1641.08     1604.67     34.69 o 
  -4  -2   2      801.87      803.33     14.00 o 
  -2  -2   2     2253.76     2175.56     65.28 o 
   0  -2   2     1982.63     1937.92     37.88 o 
   2  -2   2     1409.38     1492.97     34.60 o 
   4  -2   2      561.33      548.56     12.06 o 
   6  -2   2      516.30      479.31     13.40 o 
   8  -2   2      853.10      859.83     20.95 o 
  10  -2   2     1125.20     1069.99     35.72 o 
  12  -2   2      447.46      411.49     18.56 o 
  14  -2   2       15.56       17.87      6.17 o 
  16  -2   2       35.81       42.79      9.17 o 
 -19  -1   2       49.32       45.67     10.06 o 
 -17  -1   2      130.07      108.23     14.47 o 
 -15  -1   2      104.00      109.18     10.40 o 
 -13  -1   2      180.55      165.83     11.95 o 
 -11  -1   2      381.38      386.12     27.80 o 
  -9  -1   2     1953.22     1965.83     34.44 o 
  -7  -1   2     5603.63     5646.00     62.55 o 
  -5  -1   2    18723.20    17441.79    167.88 o 
  -3  -1   2      683.73      760.30     10.95 o 
  -1  -1   2     5139.26     5174.27     61.06 o 
   1  -1   2     1934.56     1928.73     34.63 o 
   3  -1   2     3991.86     3760.96     58.07 o 
   5  -1   2     1889.41     1874.27     45.61 o 
   7  -1   2     1687.57     1773.34     54.14 o 
   9  -1   2       97.46      126.59     13.11 o 
  11  -1   2      278.66      288.10     15.41 o 
  13  -1   2      206.47      181.64     13.07 o 
  15  -1   2      198.72      198.75     22.31 o 
  17  -1   2       31.32       22.38      6.10 o 
 -20   0   2       45.30       51.86     11.54 o 
 -18   0   2       29.75       26.03      7.39 o 
 -16   0   2       76.18       79.08     13.50 o 
 -14   0   2      140.81      128.60     16.20 o 
 -12   0   2     1746.16     1819.35     86.83 o 
 -10   0   2     4937.23     5019.14     87.57 o 
  -8   0   2      405.96      504.00     18.12 o 
  -6   0   2     7517.24     6996.36    106.97 o 
  -4   0   2     3430.80     3398.05     54.86 o 
   2   0   2    12422.55    12461.42    170.66 o 
   4   0   2      372.21      374.11     12.69 o 
   6   0   2        0.43        0.17      1.02 o 
   8   0   2       43.01       41.71      7.32 o 
  10   0   2        4.72       10.47      3.08 o 
  12   0   2       62.58       56.02      9.73 o 
  14   0   2        0.20       -4.52      3.01 o 
  16   0   2       41.16       40.84      7.28 o 
  18   0   2        1.26        4.79      3.65 o 
 -19   1   2       49.21       54.54     12.50 o 
 -17   1   2      129.93      131.72     19.09 o 
 -15   1   2      104.02       92.71     15.03 o 
 -13   1   2      180.43      200.60     21.29 o 
 -11   1   2      381.61      358.37     27.17 o 
  -9   1   2     1952.93     2005.67     68.35 o 
  -7   1   2     5600.87     5538.92    136.90 o 
  -5   1   2    18726.60    17018.50    350.59 o 
  -3   1   2      683.87      719.98     27.57 o 
  -1   1   2     5137.65     5160.25     62.01 o 
   1   1   2     1935.85     1924.12     27.73 o 
   3   1   2     3990.47     3899.55     73.97 o 
   5   1   2     1890.42     1842.25     39.89 o 
   7   1   2     1686.88     1757.85     41.50 o 
   9   1   2       97.50      103.78      9.33 o 
  11   1   2      278.62      280.04     16.34 o 
  13   1   2      206.46      188.09     14.18 o 
  15   1   2      198.44      193.81     15.43 o 
  17   1   2       30.83       26.32      6.22 o 
 -16   2   2      176.71      172.89     22.27 o 
 -14   2   2      591.80      549.97     39.20 o 
 -12   2   2      477.72      481.70     34.77 o 
 -10   2   2     2033.20     2029.23     75.97 o 
  -8   2   2     1789.58     1744.43     66.33 o 
  -6   2   2     1640.25     1533.17     38.31 o 
  -4   2   2      802.16      788.28     15.60 o 
  -2   2   2     2254.86     2140.84     23.55 o 
   0   2   2     1982.52     2010.75     34.14 o 
   2   2   2     1408.11     1472.36     25.29 o 
   4   2   2      561.20      563.34     21.16 o 
   6   2   2      515.12      481.56     23.32 o 
   8   2   2      853.53      889.19     29.80 o 
  10   2   2     1124.91     1101.60     35.73 o 
  12   2   2      448.15      422.42     22.32 o 
  14   2   2       15.57       17.84      6.38 o 
  16   2   2       35.74       27.64      6.17 o 
 -17   3   2       64.68       56.41      9.45 o 
 -15   3   2      256.92      254.18     19.13 o 
 -13   3   2       97.29      102.60     17.07 o 
 -11   3   2       61.25       72.10     13.83 o 
  -9   3   2      155.24      136.29     18.10 o 
  -7   3   2      645.15      611.82     21.82 o 
  -5   3   2      323.22      320.94      8.98 o 
  -3   3   2      644.83      609.58     11.36 o 
  -1   3   2       49.99       50.52      2.95 o 
   1   3   2     1103.31     1089.99     20.32 o 
   3   3   2     1921.89     2003.42     44.67 o 
   5   3   2      712.22      749.42     30.64 o 
   7   3   2     1099.36     1112.10     44.53 o 
   9   3   2      905.28      931.62     43.87 o 
  11   3   2       19.41       25.96      5.77 o 
  13   3   2       91.39      101.88     18.70 o 
  15   3   2       52.09       61.05     13.43 o 
 -14   4   2      167.41      178.63     16.22 o 
 -12   4   2       55.67       60.76      8.79 o 
 -10   4   2      353.87      330.11     19.93 o 
  -8   4   2      463.77      465.04     17.05 o 
  -6   4   2       46.57       49.95      5.05 o 
  -4   4   2      408.39      407.11     12.51 o 
  -2   4   2       63.68       59.06      4.56 o 
   0   4   2       10.11        9.62      1.79 o 
   2   4   2      106.98      104.97      5.22 o 
   4   4   2      241.72      239.83     10.17 o 
   6   4   2      551.67      552.40     19.20 o 
   8   4   2        0.93        4.23      2.07 o 
  10   4   2       13.09       15.57      5.03 o 
  12   4   2      118.02      122.10     13.04 o 
 -11   5   2       14.67       10.50      6.64 o 
  -9   5   2       19.21       14.76      4.44 o 
  -7   5   2       10.37        4.15      2.80 o 
  -5   5   2      151.81      132.24     14.89 o 
  -3   5   2       25.76       18.67      3.86 o 
  -1   5   2      286.34      263.58     11.55 o 
   1   5   2      473.11      462.83     15.68 o 
   3   5   2       39.76       37.27      6.64 o 
   5   5   2      159.08      137.16     16.95 o 
   7   5   2       16.99       21.50      4.86 o 
 -11  -5   3       88.29       89.28     19.62 o 
  -9  -5   3      102.87      106.68     21.52 o 
  -5  -5   3      226.82      263.67     33.08 o 
  -3  -5   3       17.28       16.95      8.93 o 
  -1  -5   3       42.51       47.34     13.58 o 
   1  -5   3       56.07       66.80     16.39 o 
   5  -5   3       20.46       34.79     10.55 o 
   7  -5   3       43.98       38.48     11.02 o 
 -14  -4   3       87.46       95.61     19.20 o 
 -12  -4   3       18.15       20.68      8.72 o 
 -10  -4   3       92.05       70.55     16.04 o 
  -8  -4   3       47.27       42.86     12.47 o 
  -6  -4   3        3.36       -7.46      5.67 o 
  -4  -4   3      354.40      392.51     35.97 o 
  -2  -4   3      276.56      290.97     18.62 o 
   0  -4   3       12.68       15.03      4.48 o 
   2  -4   3      342.71      355.20     21.57 o 
   4  -4   3      201.95      209.83     15.95 o 
   6  -4   3      196.51      207.01     16.12 o 
   8  -4   3      225.50      225.63     17.04 o 
  10  -4   3      107.44      103.11     17.00 o 
  12  -4   3       15.13        6.34      9.21 o 
 -17  -3   3       91.44       79.80     17.23 o 
 -15  -3   3      129.57      228.53     27.55 o 
 -13  -3   3       72.57       78.35      9.23 o 
 -11  -3   3        4.94        2.24      2.24 o 
  -9  -3   3      780.96      950.52     61.50 o 
  -7  -3   3       95.26       93.04      6.20 o 
  -5  -3   3      293.91      293.87     14.97 o 
  -3  -3   3      292.42      316.90     15.95 o 
  -1  -3   3      887.50      921.63     29.74 o 
   1  -3   3      732.65      758.36     37.83 o 
   3  -3   3      296.66      297.25     16.42 o 
   5  -3   3      109.88      106.49      9.81 o 
   7  -3   3     1270.80     1293.73     38.91 o 
   9  -3   3      153.61      149.21     12.79 o 
  11  -3   3       49.86       54.51      8.17 o 
  13  -3   3       41.69       45.98     10.25 o 
 -20  -2   3       13.36       11.71      3.91 o 
 -18  -2   3       48.79       45.11      7.16 o 
 -16  -2   3       66.32       61.84      8.01 o 
 -14  -2   3      152.86      109.62     12.20 o 
 -12  -2   3      669.27      650.82     24.13 o 
 -10  -2   3     1077.39      967.36     28.32 o 
  -8  -2   3     2394.72     2290.75     84.75 o 
  -6  -2   3       99.47       96.74      6.29 o 
  -4  -2   3      268.07      261.79     13.47 o 
  -2  -2   3     1792.27     1719.64    111.90 o 
   0  -2   3      106.40      122.56      6.63 o 
   2  -2   3     1311.02     1349.79     40.00 o 
   4  -2   3      159.19      174.84      7.13 o 
   6  -2   3      301.39      291.76     10.43 o 
   8  -2   3      100.44       95.21      6.58 o 
  10  -2   3      159.40      150.14     10.36 o 
  12  -2   3       41.70       30.06      7.64 o 
  14  -2   3       78.32       81.05     12.75 o 
  16  -2   3       66.63       74.39     13.18 o 
 -21  -1   3       23.26       25.67      8.04 o 
 -19  -1   3      172.03      170.22     19.04 o 
 -17  -1   3      927.68      953.02     45.27 o 
 -15  -1   3      138.84      139.37     26.10 o 
 -13  -1   3      851.54      877.63     23.32 o 
 -11  -1   3      424.05      386.33     13.75 o 
  -9  -1   3     1587.28     1608.19     46.02 o 
  -7  -1   3     5808.53     6091.39     78.30 o 
  -5  -1   3     9005.10     8854.23    103.66 o 
  -3  -1   3     3353.81     3385.59     53.34 o 
  -1  -1   3     4745.13     4428.52     97.65 o 
   1  -1   3      765.32      763.78     14.19 o 
   3  -1   3     1055.69     1148.00     33.13 o 
   5  -1   3      795.58      774.42     20.77 o 
   7  -1   3      888.39      965.71     26.20 o 
   9  -1   3      112.67      111.74      8.83 o 
  11  -1   3      144.94      159.33     23.65 o 
  13  -1   3      262.11      257.69     16.34 o 
  15  -1   3       86.67       85.29      9.73 o 
  17  -1   3      137.83      144.26     13.43 o 
 -20   0   3       45.42       42.81     10.46 o 
 -18   0   3       46.32       45.56     10.86 o 
 -16   0   3       31.61       29.75      8.51 o 
 -14   0   3     1372.88     1517.98     64.85 o 
 -12   0   3       76.99       75.45     19.45 o 
 -10   0   3      285.61      295.95     14.72 o 
  -8   0   3      375.91      439.30     25.61 o 
  -6   0   3     4900.67     4785.85     63.94 o 
  -4   0   3       66.26      116.93      6.60 o 
  -2   0   3      704.22      861.61     42.20 o 
   0   0   3      667.88      760.91     15.09 o 
   2   0   3      344.05      297.41      8.57 o 
   4   0   3      599.91      579.46     17.22 o 
   6   0   3       22.72       27.19      4.05 o 
   8   0   3      276.81      301.39     14.70 o 
  10   0   3      574.22      600.53     23.21 o 
  12   0   3       65.56       85.60      9.16 o 
  14   0   3       47.30       51.01      7.41 o 
  16   0   3     1269.20     1316.24     43.28 o 
 -21   1   3       23.31       17.70      8.70 o 
 -19   1   3      171.94      193.52     24.03 o 
 -17   1   3      929.49      914.91     52.47 o 
 -15   1   3      139.23      142.13     18.85 o 
 -13   1   3      852.02      834.87     45.72 o 
 -11   1   3      423.14      397.88     28.74 o 
  -9   1   3     1588.58     1617.22     60.49 o 
  -7   1   3     5812.77     6166.91    101.93 o 
  -5   1   3     9005.53     8808.73    129.84 o 
  -3   1   3     3354.33     3365.38     56.72 o 
  -1   1   3     4747.21     4351.10     44.79 o 
   1   1   3      764.41      745.99     16.24 o 
   3   1   3     1057.44     1132.33     38.05 o 
   5   1   3      794.61      835.81     33.74 o 
   7   1   3      889.20      993.11     28.72 o 
   9   1   3      112.64      107.21      9.39 o 
  11   1   3      144.58      159.95     12.56 o 
  13   1   3      262.73      261.07     17.12 o 
  15   1   3       86.57      113.67     11.86 o 
  17   1   3      137.39      147.11     14.24 o 
 -20   2   3       13.42       16.79      7.74 o 
 -18   2   3       48.96       33.86     10.55 o 
 -16   2   3       66.14       48.02     12.22 o 
 -14   2   3      152.77      120.04     17.91 o 
 -12   2   3      668.46      694.54     42.41 o 
 -10   2   3     1075.37     1085.44     51.60 o 
  -8   2   3     2396.36     2392.42     50.36 o 
  -6   2   3       99.43       88.80      4.43 o 
  -4   2   3      268.47      296.89      7.27 o 
  -2   2   3     1792.58     1687.04     53.28 o 
   0   2   3      106.55      109.55      7.93 o 
   2   2   3     1311.54     1295.89     38.84 o 
   4   2   3      159.23      195.75     11.30 o 
   6   2   3      301.69      296.84     27.81 o 
   8   2   3      100.34      101.96      9.60 o 
  10   2   3      159.19      142.18     17.14 o 
  12   2   3       41.48       31.93      8.84 o 
  14   2   3       78.24       71.29      9.63 o 
  16   2   3       66.71       63.78     18.08 o 
 -17   3   3       91.52       92.73     17.91 o 
 -15   3   3      129.70      189.05     24.57 o 
 -13   3   3       72.52       71.35     14.40 o 
 -11   3   3        5.07        5.72      5.30 o 
  -9   3   3      781.07      906.31     50.83 o 
  -7   3   3       96.12       99.81      8.16 o 
  -5   3   3      293.41      259.65     12.88 o 
  -3   3   3      292.37      279.24     12.49 o 
  -1   3   3      886.39      858.38     14.12 o 
   1   3   3      733.38      842.13     17.58 o 
   3   3   3      297.01      324.95     16.19 o 
   5   3   3      110.29      103.66      7.30 o 
   7   3   3     1270.15     1286.41     30.28 o 
   9   3   3      153.17      161.88     13.20 o 
  11   3   3       49.84       59.30     11.98 o 
  13   3   3       41.67       38.94     10.64 o 
 -14   4   3       87.34       93.79     22.97 o 
 -12   4   3       18.11       14.72      4.51 o 
 -10   4   3       91.94       84.20      9.91 o 
  -8   4   3       47.44       42.75      4.97 o 
  -6   4   3        3.41        2.90      1.82 o 
  -4   4   3      354.45      356.93     10.15 o 
  -2   4   3      276.08      266.15      9.04 o 
   0   4   3       12.78       14.49      2.05 o 
   2   4   3      343.64      349.56      9.89 o 
   4   4   3      201.62      188.00      9.21 o 
   6   4   3      196.39      182.56     10.75 o 
   8   4   3      225.43      219.62     15.63 o 
  10   4   3      107.46      121.51     17.22 o 
  12   4   3       15.14       21.73      8.28 o 
 -11   5   3       88.32       91.96     17.87 o 
  -9   5   3      103.08       75.18     10.08 o 
  -7   5   3       13.22        5.19      2.44 o 
  -5   5   3      226.76      214.60     18.57 o 
  -3   5   3       17.26       12.48      2.47 o 
  -1   5   3       42.53       25.21      3.76 o 
   1   5   3       55.97       56.09      5.36 o 
   3   5   3       79.09       83.51     10.08 o 
   5   5   3       20.39       26.59      4.47 o 
   7   5   3       43.93       35.60      6.25 o 
 -11  -5   4       39.37       32.12     12.15 o 
  -9  -5   4      221.01      178.99     28.23 o 
  -7  -5   4       31.21       34.89     12.12 o 
  -5  -5   4      174.29      163.98     27.01 o 
  -3  -5   4       91.54       84.01     18.85 o 
  -1  -5   4      172.59      168.08     26.61 o 
   1  -5   4      534.45      578.74     48.81 o 
   3  -5   4       33.42       24.62     10.08 o 
 -16  -4   4       51.81       43.63     13.41 o 
 -14  -4   4       85.57       84.71     18.52 o 
 -12  -4   4        0.40      131.39     22.60 o 
 -10  -4   4      111.80      108.48     19.88 o 
  -8  -4   4      504.57      546.01     44.78 o 
  -6  -4   4      162.31      170.59     24.01 o 
  -4  -4   4      188.76      271.53     30.29 o 
  -2  -4   4      463.62      501.38     24.04 o 
   0  -4   4      188.13      174.08     14.56 o 
   2  -4   4      500.05      515.09     25.95 o 
   4  -4   4      107.57      119.95     12.02 o 
   6  -4   4        6.14        6.99      4.23 o 
   8  -4   4       96.78      102.69     11.74 o 
  10  -4   4       45.06       38.50     10.62 o 
 -17  -3   4       44.82       28.77     10.32 o 
 -15  -3   4       69.66       70.77      8.17 o 
 -13  -3   4      349.75      325.87     17.27 o 
 -11  -3   4     1033.97      941.11     30.15 o 
  -9  -3   4      378.04      392.17     22.43 o 
  -7  -3   4      362.52      355.29     15.01 o 
  -5  -3   4       92.05       95.05     17.29 o 
  -3  -3   4      827.24      819.37     25.80 o 
  -1  -3   4      791.47      760.29     41.75 o 
   1  -3   4      155.86      171.97     11.91 o 
   3  -3   4      245.63      226.48     14.30 o 
   5  -3   4      240.95      238.83     15.17 o 
   7  -3   4      571.37      624.56     26.48 o 
   9  -3   4      577.31      571.85     36.27 o 
  11  -3   4       44.24       49.73     10.71 o 
  13  -3   4        2.28        3.28      3.61 o 
 -20  -2   4      115.32      121.12     12.19 o 
 -18  -2   4      169.15      152.06     13.01 o 
 -16  -2   4       55.05       51.77      7.14 o 
 -14  -2   4       47.03       58.44      7.09 o 
 -12  -2   4      124.28      116.85      9.34 o 
 -10  -2   4     1872.35     1715.72     38.73 o 
  -8  -2   4     1380.38     1458.48     32.91 o 
  -6  -2   4     1116.30     1216.06     46.86 o 
  -4  -2   4     1446.63     1445.45     55.36 o 
  -2  -2   4     2854.05     2797.76    106.07 o 
   0  -2   4      289.51      294.78     26.72 o 
   2  -2   4     4105.29     4339.55     70.26 o 
   4  -2   4      260.36      257.08     11.73 o 
   6  -2   4      146.62      155.10     11.52 o 
   8  -2   4      668.27      695.06     22.66 o 
  10  -2   4      672.54      705.65     24.50 o 
  12  -2   4       57.24       58.73     11.02 o 
  14  -2   4      117.20      107.27     15.62 o 
 -21  -1   4       23.06       27.43      8.09 o 
 -19  -1   4      113.39      128.76     12.20 o 
 -17  -1   4       58.61       49.11     10.32 o 
 -15  -1   4      858.96      812.28     28.32 o 
 -13  -1   4        7.46       10.70      3.13 o 
 -11  -1   4      190.35      159.83     11.25 o 
  -9  -1   4     1630.83     1704.80     32.16 o 
  -7  -1   4     6173.08     6038.64     77.25 o 
  -5  -1   4     5665.04     5651.27     98.13 o 
  -3  -1   4     2013.29     1953.93     39.91 o 
  -1  -1   4     3159.03     2883.78     47.73 o 
   1  -1   4     3384.88     3143.81     78.49 o 
   3  -1   4      144.46      133.28      4.77 o 
   5  -1   4     1893.75     1921.22     44.03 o 
   7  -1   4      177.05      193.05     10.93 o 
   9  -1   4      107.89      107.60     11.22 o 
  11  -1   4      426.73      448.55     20.37 o 
  13  -1   4      907.81      836.21     30.76 o 
  15  -1   4      146.27      140.62     12.71 o 
 -20   0   4        0.08       -1.14      3.46 o 
 -18   0   4       34.71       27.88      8.56 o 
 -16   0   4      131.46      131.11     11.75 o 
 -14   0   4      186.07      199.37     13.66 o 
 -12   0   4      792.27      864.24     60.30 o 
 -10   0   4        5.85       -0.19      1.08 o 
  -8   0   4      628.14      549.87     38.52 o 
  -6   0   4     1136.91     1199.96     23.08 o 
  -4   0   4     3837.09     3725.25     86.35 o 
  -2   0   4    14534.13    13350.10    198.42 o 
   0   0   4       90.33      137.87      4.17 o 
   2   0   4      414.65      367.93     12.19 o 
   4   0   4      253.36      282.59     12.08 o 
   6   0   4      721.97      789.89     23.84 o 
   8   0   4      225.40      271.57     14.42 o 
  10   0   4     1909.48     1985.36     48.38 o 
  12   0   4      310.02      316.61     18.03 o 
  14   0   4        4.35        3.56      3.79 o 
  16   0   4       56.48       74.03      9.86 o 
 -21   1   4       22.87       23.40      9.19 o 
 -19   1   4      113.20      119.62     18.85 o 
 -17   1   4       59.09       43.42     11.02 o 
 -15   1   4      858.15      832.15     47.60 o 
 -13   1   4        7.40        7.78      4.17 o 
 -11   1   4      190.46      152.89     18.03 o 
  -9   1   4     1631.49     1658.22     62.48 o 
  -7   1   4     6173.98     6059.68     76.52 o 
  -5   1   4     5662.12     5620.59    154.90 o 
  -3   1   4     2012.94     1926.50     38.01 o 
  -1   1   4     3159.44     2839.22     31.39 o 
   1   1   4     3386.65     3154.25     41.70 o 
   3   1   4      144.43      143.28      8.71 o 
   5   1   4     1894.18     1926.23     41.83 o 
   7   1   4      175.76      179.91     11.60 o 
   9   1   4      107.98      115.51     10.54 o 
  11   1   4      427.13      456.25     21.83 o 
  13   1   4      907.77      898.86     41.27 o 
  15   1   4      146.08      139.34     13.50 o 
 -20   2   4      115.28      100.37     18.62 o 
 -18   2   4      169.10      151.56     22.06 o 
 -16   2   4       55.12       45.60     12.12 o 
 -14   2   4       46.91       37.00     10.46 o 
 -12   2   4      124.51      100.98     16.08 o 
 -10   2   4     1873.37     1752.78     69.78 o 
  -8   2   4     1379.84     1389.69     32.67 o 
  -6   2   4     1117.43     1094.81     49.59 o 
  -4   2   4     1445.67     1385.09     31.67 o 
  -2   2   4     2858.20     2797.16     64.70 o 
   0   2   4      289.46      270.01      6.54 o 
   2   2   4     4103.48     4381.51     96.22 o 
   4   2   4      260.09      282.92     19.74 o 
   6   2   4      145.86      152.24     10.47 o 
   8   2   4      667.67      723.33     38.15 o 
  10   2   4      672.28      672.15     56.72 o 
  12   2   4       56.97       61.13      8.54 o 
  14   2   4      117.30      119.76     20.30 o 
 -17   3   4       44.93       37.54     11.44 o 
 -15   3   4       69.64       70.76     15.10 o 
 -13   3   4      349.57      349.65     32.40 o 
 -11   3   4     1034.37      934.40     53.60 o 
  -9   3   4      378.26      367.17     31.79 o 
  -7   3   4      362.14      351.77     15.38 o 
  -5   3   4       92.44       91.31      8.71 o 
  -3   3   4      827.73      805.77     18.60 o 
  -1   3   4      790.06      733.07     17.62 o 
   1   3   4      155.83      146.65      7.23 o 
   3   3   4      245.76      251.65     13.51 o 
   5   3   4      240.82      253.02     11.72 o 
   7   3   4      571.74      652.86     25.10 o 
   9   3   4      577.99      604.98     37.89 o 
  11   3   4       44.32       43.56     10.86 o 
  13   3   4        2.28        2.49      5.49 o 
 -16   4   4       51.97       52.26      9.35 o 
 -14   4   4       85.38      100.24     12.09 o 
 -12   4   4        0.41       83.60     17.68 o 
 -10   4   4      112.02       90.17     10.28 o 
  -8   4   4      504.20      456.67     16.47 o 
  -6   4   4      161.96      165.83      8.85 o 
  -4   4   4      188.62      220.56      9.47 o 
  -2   4   4      464.34      475.46     11.54 o 
   0   4   4      188.07      178.09      8.90 o 
   2   4   4      499.72      517.73     13.22 o 
   4   4   4      107.62      111.52      7.19 o 
   6   4   4        6.15        4.41      2.36 o 
   8   4   4       97.23      100.59     10.45 o 
  10   4   4       45.29       36.36      9.66 o 
 -11   5   4       39.40       36.69     11.91 o 
  -9   5   4      221.25      191.93     14.79 o 
  -7   5   4       31.06       27.28      5.39 o 
  -5   5   4      174.50      177.25     24.67 o 
  -3   5   4       92.10       86.48      9.02 o 
  -1   5   4      172.65      168.62     11.04 o 
   1   5   4      533.19      496.26     19.44 o 
   3   5   4       33.27       30.01      4.87 o 
   5   5   4       33.77       31.49      5.13 o 
 -11  -5   5       17.39       15.45      9.35 o 
  -9  -5   5      116.93      117.91     23.84 o 
  -7  -5   5       13.15       29.45     12.66 o 
  -5  -5   5      103.47      110.69     22.51 o 
  -3  -5   5       34.02       48.30     14.94 o 
  -1  -5   5       40.70       43.68     13.83 o 
   1  -5   5       57.70       64.10     16.86 o 
   3  -5   5        0.10        6.03      5.46 o 
 -16  -4   5      108.13       88.42     18.90 o 
 -14  -4   5      273.96      271.81     33.34 o 
 -12  -4   5       68.42       69.42     16.79 o 
 -10  -4   5      122.45      132.07     22.72 o 
  -8  -4   5       54.31       67.76     16.06 o 
  -6  -4   5      112.55      126.09     21.48 o 
  -4  -4   5     1368.79     1415.96     74.16 o 
  -2  -4   5        8.39        9.75      6.00 o 
   0  -4   5       43.10       54.89      7.90 o 
   2  -4   5      115.99      121.69     13.39 o 
   4  -4   5       44.40       53.77      7.99 o 
   6  -4   5      161.44      152.13     14.09 o 
   8  -4   5        8.95        3.42      3.19 o 
  10  -4   5        5.87        2.46      2.53 o 
 -19  -3   5      139.03      182.79     26.14 o 
 -17  -3   5       87.28      103.40     19.41 o 
 -15  -3   5      128.92      127.05     20.89 o 
 -13  -3   5       38.81       32.80     10.50 o 
 -11  -3   5      205.98      225.37     17.40 o 
  -9  -3   5      267.05      276.16     13.03 o 
  -7  -3   5       59.89       36.93     10.53 o 
  -5  -3   5      110.97      117.61     11.79 o 
  -3  -3   5     1668.62     1758.36     63.88 o 
  -1  -3   5      943.54     1004.52     38.03 o 
   1  -3   5      241.09      251.05     14.65 o 
   3  -3   5      226.79      222.46     14.43 o 
   5  -3   5      188.41      195.77     19.65 o 
   7  -3   5       40.84       35.80      8.86 o 
   9  -3   5       68.14       64.66     12.43 o 
  11  -3   5       83.23       96.53     15.76 o 
 -20  -2   5       27.79       24.14      7.47 o 
 -18  -2   5       27.98       31.96      5.94 o 
 -16  -2   5      173.09      163.69     12.48 o 
 -14  -2   5     1094.34     1117.39     33.81 o 
 -12  -2   5      192.31      184.29     16.42 o 
 -10  -2   5       83.51       65.35     10.00 o 
  -8  -2   5      255.02      250.49      9.95 o 
  -6  -2   5     1463.26     1637.54     64.50 o 
  -4  -2   5     1203.65     1300.37     53.20 o 
  -2  -2   5       71.84       72.62      7.06 o 
   0  -2   5      131.08      154.86     14.70 o 
   2  -2   5      111.52      104.99      6.14 o 
   4  -2   5       15.11       13.00      2.59 o 
   6  -2   5      961.09      982.85     35.26 o 
   8  -2   5      446.51      436.25     33.22 o 
  10  -2   5      221.28      219.01     21.01 o 
  12  -2   5        2.55        2.34      2.39 o 
  14  -2   5       88.29       71.98     13.43 o 
 -21  -1   5        6.31        7.85      3.54 o 
 -19  -1   5       25.10       23.36      4.12 o 
 -17  -1   5      726.92      733.19     29.83 o 
 -15  -1   5      163.49      170.10     13.24 o 
 -13  -1   5      352.06      382.17     18.95 o 
 -11  -1   5      298.18      307.69     23.38 o 
  -9  -1   5      231.95      250.65     10.30 o 
  -7  -1   5     4702.48     4570.51     78.01 o 
  -5  -1   5      343.74      309.48     12.60 o 
  -3  -1   5      360.76      364.80     14.18 o 
  -1  -1   5     1176.18     1142.38     25.28 o 
   1  -1   5       55.10       59.70      4.74 o 
   3  -1   5      811.33      837.50     21.18 o 
   5  -1   5     3497.02     3650.58     65.17 o 
   7  -1   5       90.72       84.14      7.53 o 
   9  -1   5      290.42      299.10     15.70 o 
  11  -1   5      218.73      217.18     19.87 o 
  13  -1   5      173.73      162.47     13.19 o 
  15  -1   5      116.14      128.69     12.51 o 
 -22   0   5       92.59       94.07     11.49 o 
 -20   0   5        7.86        4.15      4.15 o 
 -18   0   5      657.20      662.52     42.53 o 
 -16   0   5       45.45       75.26     15.15 o 
 -14   0   5      260.29      265.63     15.91 o 
 -12   0   5     3598.65     3597.99     71.79 o 
 -10   0   5       44.89       43.60      6.41 o 
  -8   0   5     2097.88     2114.69     45.40 o 
  -6   0   5     1441.64     1291.66     29.90 o 
  -4   0   5      616.01      488.08     38.57 o 
  -2   0   5     1134.49     1032.68     22.77 o 
   0   0   5     2058.04     2047.90     29.33 o 
   2   0   5       14.82       22.71      3.02 o 
   4   0   5      215.60      231.99     11.44 o 
   6   0   5      218.09      211.07     12.07 o 
   8   0   5      686.53      777.28     26.42 o 
  10   0   5      388.16      422.70     43.87 o 
  12   0   5      662.93      709.28     28.63 o 
  14   0   5       75.01       88.31     10.29 o 
 -21   1   5        6.29       14.54      7.27 o 
 -19   1   5       25.05       22.48      8.28 o 
 -17   1   5      727.73      649.71     44.08 o 
 -15   1   5      163.53      179.06     21.57 o 
 -13   1   5      351.33      347.12     29.00 o 
 -11   1   5      298.39      314.85     14.02 o 
  -9   1   5      231.72      267.24     11.39 o 
  -7   1   5     4697.65     4575.10    103.17 o 
  -5   1   5      343.55      283.73     19.77 o 
  -3   1   5      359.91      383.68      8.22 o 
  -1   1   5     1175.61     1127.60     19.14 o 
   1   1   5       55.35       65.61      5.10 o 
   3   1   5      811.11      864.18     27.14 o 
   5   1   5     3497.60     3754.21     68.38 o 
   7   1   5       91.09       92.72     20.25 o 
   9   1   5      289.73      304.17     16.99 o 
  11   1   5      218.48      214.66     15.17 o 
  13   1   5      174.30      165.31     14.12 o 
  15   1   5      115.94      134.25     13.54 o 
 -20   2   5       27.95       32.36     10.90 o 
 -18   2   5       28.03       20.16      8.28 o 
 -16   2   5      172.94      170.80     22.72 o 
 -14   2   5     1095.03     1157.13     59.90 o 
 -12   2   5      191.46      197.04     23.07 o 
 -10   2   5       83.39       67.39      7.09 o 
  -8   2   5      254.86      235.46      9.87 o 
  -6   2   5     1465.64     1584.13     62.04 o 
  -4   2   5     1202.59     1217.53     21.10 o 
  -2   2   5       71.66       67.20      2.45 o 
   0   2   5      130.95      138.09      4.81 o 
   2   2   5      111.91      129.18      8.30 o 
   4   2   5       15.10       13.03      2.35 o 
   6   2   5      962.63      988.06     24.39 o 
   8   2   5      446.81      455.24     21.14 o 
  10   2   5      220.96      240.12     16.09 o 
  12   2   5        2.53       -1.44      3.12 o 
  14   2   5       88.40       68.84     14.06 o 
 -19   3   5      138.78      170.80     25.35 o 
 -17   3   5       87.59      104.92     19.27 o 
 -15   3   5      129.14      111.74     19.11 o 
 -13   3   5       38.81       47.50     12.38 o 
 -11   3   5      205.40      220.84     25.53 o 
  -9   3   5      267.69      280.58     27.97 o 
  -7   3   5       60.46       57.19      7.35 o 
  -5   3   5      111.26      133.99      7.17 o 
  -3   3   5     1668.44     1703.09     35.25 o 
  -1   3   5      942.77     1012.52     21.27 o 
   1   3   5      241.35      253.28      8.33 o 
   3   3   5      227.05      215.57     12.99 o 
   5   3   5      188.79      172.71     12.64 o 
   7   3   5       40.85       48.43      6.63 o 
   9   3   5       68.32       54.26      7.86 o 
  11   3   5       83.01       97.58     11.01 o 
 -16   4   5      107.99       98.85     19.55 o 
 -14   4   5      274.20      229.87     29.17 o 
 -12   4   5       68.32       50.74     13.81 o 
 -10   4   5      122.38      120.42     20.23 o 
  -8   4   5       54.61       48.99      5.15 o 
  -6   4   5      112.42      111.38      9.25 o 
  -4   4   5     1367.20     1354.23     26.21 o 
  -2   4   5        8.36        4.48      1.37 o 
   0   4   5       43.20       50.17      4.26 o 
   2   4   5      116.10      130.55      8.14 o 
   4   4   5       44.15       39.74      5.33 o 
   6   4   5      161.32      155.84     12.68 o 
   8   4   5        8.92        4.40      2.34 o 
  10   4   5        5.82        3.96      2.86 o 
 -11   5   5       17.32       18.69      9.00 o 
  -9   5   5      116.86      136.97     23.14 o 
  -7   5   5       13.14       16.34      8.21 o 
  -5   5   5      103.56       78.80     17.14 o 
  -3   5   5       34.18       34.43      5.13 o 
  -1   5   5       40.57       42.58      5.49 o 
   1   5   5       57.51       59.94      8.80 o 
   3   5   5        0.09        0.18      2.00 o 
   5   5   5        8.72        6.64      2.70 o 
 -11  -5   6       10.32       14.51      8.68 o 
  -9  -5   6      383.15      443.37     47.10 o 
  -7  -5   6       53.80       31.30     12.43 o 
  -5  -5   6       65.45       59.95     16.79 o 
  -3  -5   6      116.41      127.22     24.88 o 
  -1  -5   6       92.05      105.25     21.69 o 
   3  -5   6       41.38       41.97     14.09 o 
 -16  -4   6       33.75       15.99      7.62 o 
 -14  -4   6       70.49       73.34     17.75 o 
 -12  -4   6       89.23      105.11     20.84 o 
 -10  -4   6       12.48        5.67      6.33 o 
  -8  -4   6      577.74      592.58     48.81 o 
  -6  -4   6       63.27      108.20     20.26 o 
  -4  -4   6      306.65      372.21     37.42 o 
  -2  -4   6      384.63      430.54     39.41 o 
   0  -4   6      575.89      578.68     26.26 o 
   2  -4   6      207.18      221.66     25.04 o 
   4  -4   6      106.21       85.16     15.52 o 
   6  -4   6       66.10       84.48     15.54 o 
   8  -4   6       81.44       87.59     16.11 o 
 -19  -3   6      167.69      223.79     29.45 o 
 -17  -3   6      139.57      142.72     23.14 o 
 -15  -3   6      385.06      569.60     45.39 o 
 -13  -3   6       44.26       13.41      7.20 o 
 -11  -3   6      193.36      200.93     25.56 o 
  -9  -3   6      158.71      151.51     21.95 o 
  -7  -3   6      472.57      526.53     40.12 o 
  -5  -3   6      102.73      121.83     18.69 o 
  -3  -3   6      141.11      190.34     23.14 o 
  -1  -3   6      181.72      202.74     20.75 o 
   1  -3   6      130.23      145.22     17.61 o 
   3  -3   6      383.48      398.40     29.45 o 
   5  -3   6      441.53      445.69     31.39 o 
   7  -3   6       23.89       36.11      9.07 o 
   9  -3   6      182.82      234.41     24.38 o 
  11  -3   6       77.95       79.29     14.63 o 
 -20  -2   6       61.14       68.52      8.98 o 
 -18  -2   6       23.15       15.83      4.14 o 
 -16  -2   6      115.76      105.46     11.82 o 
 -14  -2   6       54.50       43.30      6.56 o 
 -12  -2   6      252.93      246.13      9.89 o 
 -10  -2   6     1171.52     1145.99     47.64 o 
  -8  -2   6      147.71      135.07      9.60 o 
  -6  -2   6     3393.97     3566.55    105.60 o 
  -4  -2   6      363.98      319.73     14.09 o 
  -2  -2   6     2811.91     3009.80     85.32 o 
   0  -2   6     2537.69     2670.88     78.40 o 
   2  -2   6      205.70      194.90     27.58 o 
   4  -2   6      469.46      450.51     16.31 o 
   6  -2   6      185.23      200.49     15.90 o 
   8  -2   6     1490.25     1465.10     59.48 o 
  10  -2   6      182.32      195.85     20.33 o 
  12  -2   6       66.41       82.27     14.09 o 
 -21  -1   6       43.37       40.37      5.78 o 
 -19  -1   6      133.79      117.92      9.33 o 
 -17  -1   6      135.43      135.15     15.65 o 
 -15  -1   6       10.07        7.73      2.54 o 
 -13  -1   6      217.13      206.59     18.18 o 
 -11  -1   6       98.72       98.04     11.62 o 
  -9  -1   6      948.65      916.90     21.17 o 
  -7  -1   6     2303.98     2256.60     77.25 o 
  -5  -1   6     2837.59     3036.95     47.98 o 
  -3  -1   6      543.56      494.96     14.15 o 
  -1  -1   6     1707.58     1832.34     37.00 o 
   1  -1   6      126.52      140.05     15.77 o 
   3  -1   6     1462.47     1451.33     42.93 o 
   5  -1   6       74.16      108.71      8.07 o 
   7  -1   6      343.00      337.34     16.02 o 
   9  -1   6      234.80      235.48     14.33 o 
  11  -1   6       71.56       78.47      8.71 o 
  13  -1   6      157.29      155.95     13.34 o 
 -22   0   6        7.97        9.57      6.21 o 
 -20   0   6      489.45      451.83     36.11 o 
 -18   0   6       54.73       90.37     10.42 o 
 -16   0   6      116.63      102.16     10.37 o 
 -14   0   6       12.97       22.24      6.45 o 
 -12   0   6       53.11       72.71      8.20 o 
 -10   0   6     1339.86     1317.03     35.69 o 
  -8   0   6       54.95       63.72      6.45 o 
  -6   0   6     2553.82     2270.15     45.11 o 
  -4   0   6       32.98      104.22     10.41 o 
  -2   0   6       10.82        7.89      0.96 o 
   0   0   6    13909.62    14308.47    243.37 o 
   2   0   6      782.17      978.49     24.68 o 
   4   0   6      218.24      227.00     11.61 o 
   6   0   6      162.01      220.71     12.84 o 
   8   0   6       34.85       26.50      4.68 o 
  10   0   6      451.19      429.06     37.12 o 
  12   0   6      202.81      184.59     14.46 o 
  14   0   6        1.50       -2.91      3.18 o 
 -21   1   6       43.43       32.00     10.27 o 
 -19   1   6      134.08      126.82     19.51 o 
 -17   1   6      135.31      131.18     19.23 o 
 -15   1   6       10.07        1.85      2.88 o 
 -13   1   6      217.20      213.64     12.43 o 
 -11   1   6       98.81      102.01      7.76 o 
  -9   1   6      947.98      973.05     28.33 o 
  -7   1   6     2305.94     2249.29     34.88 o 
  -5   1   6     2837.16     3056.36    102.45 o 
  -3   1   6      543.87      518.76     15.38 o 
  -1   1   6     1707.61     1889.54     32.33 o 
   1   1   6      125.92      129.18      4.87 o 
   3   1   6     1462.52     1539.38     34.92 o 
   5   1   6       74.31      101.65      8.51 o 
   7   1   6      342.70      344.20     17.41 o 
   9   1   6      234.91      242.65     25.90 o 
  11   1   6       71.82       87.94      9.95 o 
  13   1   6      157.40      158.04     24.69 o 
 -20   2   6       61.03       72.24     15.94 o 
 -18   2   6       23.29       24.88      8.86 o 
 -16   2   6      116.06       77.51     15.43 o 
 -14   2   6       55.02       38.87     11.14 o 
 -12   2   6      252.64      263.42     26.75 o 
 -10   2   6     1169.12     1101.15     30.80 o 
  -8   2   6      147.49      154.46     18.85 o 
  -6   2   6     3393.28     3585.73     68.70 o 
  -4   2   6      363.74      349.21     35.10 o 
  -2   2   6     2813.37     2914.04     84.34 o 
   0   2   6     2538.03     2585.14     45.97 o 
   2   2   6      205.40      196.36     10.69 o 
   4   2   6      469.45      513.93     15.81 o 
   6   2   6      184.98      186.58     10.03 o 
   8   2   6     1488.53     1498.91     42.10 o 
  10   2   6      182.70      169.64     13.90 o 
  12   2   6       66.63       64.30      8.98 o 
 -19   3   6      167.83      166.68     25.23 o 
 -17   3   6      139.26      106.09     19.72 o 
 -15   3   6      385.22      526.97     43.14 o 
 -13   3   6       44.41       37.40     11.21 o 
 -11   3   6      193.27      171.11     23.31 o 
  -9   3   6      158.05      145.98     20.52 o 
  -7   3   6      472.53      476.35     36.46 o 
  -5   3   6      103.08      134.21     11.10 o 
  -3   3   6      141.05      153.59     12.47 o 
  -1   3   6      181.51      168.15      8.04 o 
   1   3   6      130.15      127.08      5.20 o 
   3   3   6      383.66      375.93     14.01 o 
   5   3   6      441.08      452.79     16.37 o 
   7   3   6       23.78       19.12      3.51 o 
   9   3   6      183.37      205.98     21.65 o 
  11   3   6       77.86       70.10     10.39 o 
 -16   4   6       33.72       37.04     12.71 o 
 -14   4   6       70.48       66.70     16.15 o 
 -12   4   6       89.28       96.15     18.94 o 
 -10   4   6       12.60       12.54      6.56 o 
  -8   4   6      578.28      598.20     45.84 o 
  -6   4   6       63.29       70.23      8.90 o 
  -4   4   6      305.83      327.69     11.59 o 
  -2   4   6      385.21      382.79     21.37 o 
   0   4   6      575.97      555.41     14.88 o 
   2   4   6      206.90      202.33     13.38 o 
   4   4   6      106.31      103.52      7.58 o 
   6   4   6       66.29       68.14      8.68 o 
   8   4   6       81.91       84.55     10.16 o 
 -11   5   6       10.26        4.95      5.51 o 
  -9   5   6      383.23      394.64     40.73 o 
  -7   5   6       53.57       66.00     16.11 o 
  -5   5   6       65.48       69.78     16.65 o 
  -3   5   6      116.84      125.87      8.92 o 
  -1   5   6       92.16      104.21     12.07 o 
   1   5   6       11.76        8.66      3.01 o 
   3   5   6       41.32       40.83      6.03 o 
 -11  -5   7       44.17       61.03     17.75 o 
  -9  -5   7       59.48       57.91     17.73 o 
  -7  -5   7       26.50       12.68      7.88 o 
  -5  -5   7        5.47        5.35      6.33 o 
  -3  -5   7       55.45       43.14     14.54 o 
  -1  -5   7       65.15       54.79     16.01 o 
   1  -5   7       55.18       51.18     15.66 o 
 -16  -4   7       11.51       21.41      9.12 o 
 -14  -4   7      235.77      226.35     31.18 o 
 -12  -4   7       20.03       42.48     13.69 o 
 -10  -4   7      253.90      313.99     36.20 o 
  -8  -4   7       15.09       12.12      8.11 o 
  -6  -4   7      104.04      131.95     22.79 o 
  -4  -4   7       87.16      117.28     21.05 o 
  -2  -4   7       37.25       34.98     11.16 o 
   2  -4   7       95.00       98.17     17.12 o 
   4  -4   7        2.57        2.46      3.66 o 
   6  -4   7      154.67      130.76     19.98 o 
 -19  -3   7       15.25        9.54      5.91 o 
 -17  -3   7      108.54      110.69     20.68 o 
 -15  -3   7       91.20      124.62     20.96 o 
 -13  -3   7      150.32      157.96     23.14 o 
 -11  -3   7      507.72      551.52     43.70 o 
  -9  -3   7      835.22      923.03     56.58 o 
  -7  -3   7      603.93      727.02     48.56 o 
  -5  -3   7      255.40      226.65     26.12 o 
  -1  -3   7       25.38       29.21      7.92 o 
   1  -3   7      353.70      371.90     29.12 o 
   3  -3   7       59.99       58.08     11.61 o 
   5  -3   7      730.65      711.00     42.13 o 
   7  -3   7       15.55       10.25      5.56 o 
   9  -3   7       49.17       59.25     12.68 o 
 -20  -2   7       40.34       51.70     13.55 o 
 -18  -2   7       59.30       59.09      7.73 o 
 -16  -2   7       29.82       20.38      9.72 o 
 -14  -2   7      677.87      670.20     20.99 o 
 -12  -2   7      198.98      184.84      8.23 o 
 -10  -2   7     1144.32     1076.18     45.79 o 
  -8  -2   7       82.37       90.20     18.38 o 
  -6  -2   7      308.93      317.83     13.96 o 
  -2  -2   7      850.93      905.96     41.69 o 
   0  -2   7      656.86      709.88     35.99 o 
   2  -2   7      139.37      131.08     10.59 o 
   4  -2   7      228.32      205.46     22.38 o 
   6  -2   7      366.98      337.78     25.95 o 
   8  -2   7      299.74      362.05     28.58 o 
  10  -2   7       20.06       22.84      8.28 o 
  12  -2   7       16.02       12.68      6.78 o 
 -21  -1   7       67.78       74.49      7.70 o 
 -19  -1   7      249.48      293.99     25.38 o 
 -17  -1   7      102.19       89.33     12.27 o 
 -15  -1   7       73.73       64.74      8.14 o 
 -13  -1   7      737.08      740.10     39.13 o 
 -11  -1   7      953.13      965.07     31.07 o 
  -9  -1   7     1181.30     1221.14     33.75 o 
  -7  -1   7      863.39      855.00     25.03 o 
  -5  -1   7     1074.19     1047.31     28.82 o 
  -3  -1   7     1032.49      930.55     36.97 o 
  -1  -1   7       88.38       80.98      9.79 o 
   1  -1   7      541.01      593.58     19.21 o 
   3  -1   7       97.03      102.97      8.71 o 
   5  -1   7      492.22      498.69     19.20 o 
   7  -1   7      344.92      373.12     40.93 o 
   9  -1   7      249.56      265.53     33.53 o 
  11  -1   7       93.92       69.97     16.61 o 
  13  -1   7       26.05       23.80      5.37 o 
 -22   0   7       34.97       40.51     11.39 o 
 -20   0   7        7.27        5.91      4.53 o 
 -18   0   7      129.66      136.89     31.83 o 
 -16   0   7     1820.86     1832.53     50.15 o 
 -14   0   7     1150.98     1320.96     40.36 o 
 -12   0   7      545.59      575.93     25.61 o 
 -10   0   7     2358.94     2409.53     53.26 o 
  -8   0   7      282.94      300.48     14.50 o 
  -6   0   7       20.35       31.02      6.17 o 
  -4   0   7        0.72        0.07      0.93 o 
  -2   0   7       45.50       40.69      2.42 o 
   2   0   7      333.57      303.03     11.19 o 
   4   0   7      701.70      676.47     41.66 o 
   6   0   7       23.66       25.22      4.37 o 
   8   0   7       39.77       32.19      5.22 o 
  10   0   7      247.30      269.15     16.79 o 
  12   0   7      102.84       88.44     10.14 o 
 -21   1   7       67.89       51.91     13.11 o 
 -19   1   7      249.95      271.88     29.26 o 
 -17   1   7      102.56      107.41     17.58 o 
 -15   1   7       73.62       59.20      8.98 o 
 -13   1   7      737.98      749.97     25.10 o 
 -11   1   7      953.95      938.67     27.54 o 
  -9   1   7     1181.05     1224.27     30.73 o 
  -7   1   7      864.20      821.80     46.87 o 
  -5   1   7     1074.26     1104.40     30.58 o 
  -3   1   7     1031.55      911.44     21.11 o 
  -1   1   7       87.56       84.88      4.17 o 
   1   1   7      542.17      630.91     23.42 o 
   3   1   7       96.64      101.17      6.35 o 
   5   1   7      493.20      520.29     20.42 o 
   7   1   7      344.84      352.75     51.30 o 
   9   1   7      249.15      263.42     16.63 o 
  11   1   7       93.86       80.66      9.81 o 
  13   1   7       26.05       37.07      7.06 o 
 -20   2   7       40.19       37.65     11.68 o 
 -18   2   7       59.40       65.48     14.84 o 
 -16   2   7       29.79       22.60      9.35 o 
 -14   2   7      677.14      733.77     48.23 o 
 -12   2   7      199.61      182.50     22.51 o 
 -10   2   7     1144.08     1164.64     57.54 o 
  -8   2   7       82.52      102.06     15.54 o 
  -6   2   7      310.04      323.93     17.25 o 
  -4   2   7     1322.45     1379.93     35.50 o 
  -2   2   7      851.29      882.21     29.31 o 
   0   2   7      656.35      687.52     16.06 o 
   2   2   7      138.91      129.23      7.43 o 
   4   2   7      228.91      219.57     10.44 o 
   6   2   7      367.57      374.81     18.42 o 
   8   2   7      299.67      336.96     18.67 o 
  10   2   7       20.10       21.34      5.99 o 
  12   2   7       15.93       31.51      8.36 o 
 -19   3   7       15.29        6.03      3.94 o 
 -17   3   7      108.78      105.98     19.84 o 
 -15   3   7       90.68      116.22     20.44 o 
 -13   3   7      150.20      134.56     21.43 o 
 -11   3   7      507.87      491.36     40.37 o 
  -9   3   7      834.78      853.39     52.85 o 
  -7   3   7      605.05      590.65     41.87 o 
  -5   3   7      255.35      234.12      9.05 o 
  -3   3   7       29.29       31.60      3.21 o 
  -1   3   7       25.21       24.99      2.64 o 
   1   3   7      353.96      353.44     13.09 o 
   3   3   7       59.55       50.90      6.17 o 
   5   3   7      730.76      749.53     22.09 o 
   7   3   7       15.56       10.54      2.78 o 
   9   3   7       49.11       37.70      6.68 o 
 -16   4   7       11.36       22.79      9.87 o 
 -14   4   7      235.78      212.09     29.42 o 
 -12   4   7       19.95       26.14     10.18 o 
 -10   4   7      254.14      241.10     30.10 o 
  -8   4   7       15.20        0.19      5.74 o 
  -6   4   7      103.91      103.35     11.67 o 
  -4   4   7       86.96       78.91      7.58 o 
  -2   4   7       37.03       32.16      4.41 o 
   0   4   7        3.36        0.76      2.01 o 
   2   4   7       94.90       92.47      7.44 o 
   4   4   7        2.63        4.50      2.37 o 
   6   4   7      154.63      141.10     12.93 o 
 -11   5   7       44.22       46.66     14.70 o 
  -9   5   7       59.34       73.93     18.10 o 
  -7   5   7       26.58       29.73     12.36 o 
  -5   5   7        5.46        6.68      2.87 o 
  -3   5   7       55.20       58.98      7.59 o 
  -1   5   7       65.23       64.94      7.72 o 
   1   5   7       55.52       49.36      6.53 o 
 -11  -5   8       25.13       -0.80      7.83 o 
  -9  -5   8       19.83       15.08      9.54 o 
  -7  -5   8        5.30       -6.61      6.89 o 
  -5  -5   8       78.36       63.21     18.12 o 
  -3  -5   8        7.57        0.94      6.12 o 
  -1  -5   8       30.01       21.05     10.53 o 
   1  -5   8       60.75       35.80     13.48 o 
 -16  -4   8        2.06       -0.38      3.59 o 
 -14  -4   8      242.79      221.92     31.68 o 
 -12  -4   8       51.48       43.98     13.90 o 
 -10  -4   8       10.90       11.47      7.39 o 
  -8  -4   8       84.39       79.18     18.38 o 
  -6  -4   8      424.47      443.69     43.70 o 
  -4  -4   8      394.28      419.94     41.34 o 
  -2  -4   8       76.94       77.25     17.80 o 
   2  -4   8      174.60      167.78     23.12 o 
   4  -4   8      253.93      230.52     27.36 o 
   6  -4   8       50.59       44.62     12.22 o 
 -19  -3   8      123.17      116.50     21.80 o 
 -17  -3   8      144.57      137.14     23.02 o 
 -15  -3   8       80.42       83.33     17.80 o 
 -13  -3   8       46.54       42.60     12.40 o 
 -11  -3   8       52.58       47.13     13.32 o 
  -9  -3   8       65.86       51.51     13.32 o 
  -7  -3   8      465.43      494.83     40.75 o 
  -5  -3   8       74.87       69.19     14.56 o 
  -1  -3   8      284.80      283.86     26.24 o 
   1  -3   8      103.63      115.19     17.09 o 
   3  -3   8      816.46      804.95     46.59 o 
   5  -3   8       70.07       69.82     13.41 o 
   7  -3   8       50.53       50.10     11.61 o 
   9  -3   8        2.41       -1.08      5.02 o 
 -20  -2   8      157.60      194.88     26.03 o 
 -18  -2   8       50.95       49.17     12.61 o 
 -16  -2   8      247.52      265.59     15.11 o 
 -14  -2   8      288.53      256.12     11.69 o 
 -12  -2   8      520.78      487.00     13.95 o 
 -10  -2   8      684.13      617.88     35.61 o 
  -8  -2   8       37.61       17.23      2.27 o 
  -6  -2   8      226.02      207.92     13.92 o 
  -2  -2   8      508.75      499.71     31.18 o 
   0  -2   8     2813.46     2923.87     97.48 o 
   2  -2   8      318.66      279.10     30.83 o 
   4  -2   8      390.31      354.41     27.22 o 
   6  -2   8      162.29      167.55     19.32 o 
   8  -2   8       62.16       54.65     11.49 o 
  10  -2   8       65.29       60.49     12.87 o 
 -21  -1   8       49.87       69.30      9.57 o 
 -19  -1   8       98.43       85.61     19.11 o 
 -17  -1   8       22.31       15.79      4.32 o 
 -15  -1   8      422.74      391.78     21.09 o 
 -13  -1   8      256.10      263.21     16.41 o 
 -11  -1   8      203.00      215.95     14.23 o 
  -9  -1   8      228.41      246.93     14.33 o 
  -7  -1   8     1413.85     1542.62     48.58 o 
  -3  -1   8      260.48      260.51     18.92 o 
  -1  -1   8      312.83      301.38     13.69 o 
   1  -1   8      653.96      697.48     23.53 o 
   3  -1   8      858.78      899.26     26.98 o 
   5  -1   8      581.73      546.34     24.79 o 
   7  -1   8      861.76      859.28     36.47 o 
   9  -1   8       29.05       26.47      4.97 o 
  11  -1   8       54.17       40.38      6.79 o 
 -22   0   8        3.97        1.83      4.49 o 
 -20   0   8      117.50      111.36     11.97 o 
 -18   0   8       65.03       76.85      9.57 o 
 -16   0   8       85.47      111.83     11.26 o 
 -14   0   8       67.50       59.98     14.43 o 
 -12   0   8     2512.80     2633.74     59.82 o 
 -10   0   8     1017.55     1019.65     31.48 o 
  -8   0   8       98.87       85.38      7.70 o 
  -6   0   8      480.55      581.49     29.75 o 
  -4   0   8      430.87      368.09     14.82 o 
  -2   0   8     1539.02     1588.85     35.19 o 
   0   0   8      727.93      854.58     24.74 o 
   2   0   8      177.06      199.50      7.25 o 
   4   0   8      767.75      797.69     25.65 o 
   6   0   8      434.01      390.10     18.29 o 
   8   0   8        5.27       30.61      6.65 o 
  10   0   8       11.14        6.99      2.82 o 
  12   0   8        1.47        0.65      2.24 o 
 -21   1   8       49.88       38.15     11.39 o 
 -19   1   8       98.60       85.44     16.30 o 
 -17   1   8       22.48       22.18      6.73 o 
 -15   1   8      423.24      443.97     28.94 o 
 -13   1   8      256.42      291.99     15.18 o 
 -11   1   8      202.76      237.29     13.00 o 
  -9   1   8      228.77      239.01     12.34 o 
  -7   1   8     1413.22     1599.66     60.28 o 
  -5   1   8     1904.51     1969.18     44.47 o 
  -3   1   8      260.33      246.24      8.86 o 
  -1   1   8      313.40      318.43     16.40 o 
   1   1   8      652.52      687.57     25.61 o 
   3   1   8      857.82      910.19     21.83 o 
   5   1   8      583.00      551.17     35.99 o 
   7   1   8      861.31      863.93     38.39 o 
   9   1   8       29.01       26.35      5.43 o 
  11   1   8       54.11       57.94     13.96 o 
 -20   2   8      157.31      134.93     22.30 o 
 -18   2   8       50.85       46.89     12.87 o 
 -16   2   8      247.80      231.86     28.04 o 
 -14   2   8      288.58      261.24     28.89 o 
 -12   2   8      521.99      426.51     35.85 o 
 -10   2   8      682.18      712.13     44.64 o 
  -8   2   8       37.79       21.34      7.67 o 
  -6   2   8      226.44      237.07     14.89 o 
  -4   2   8      182.79      203.44     21.16 o 
  -2   2   8      508.50      534.45     12.63 o 
   0   2   8     2814.19     3084.96    101.07 o 
   2   2   8      318.13      311.28     10.44 o 
   4   2   8      390.45      387.02     14.49 o 
   6   2   8      162.54      157.70     12.04 o 
   8   2   8       61.97       58.88      8.86 o 
  10   2   8       65.32       76.97     11.25 o 
 -19   3   8      123.04       96.86     19.48 o 
 -17   3   8      144.33      168.88     25.53 o 
 -15   3   8       80.48       70.74     16.27 o 
 -13   3   8       46.57       39.34     11.68 o 
 -11   3   8       52.43       31.21      9.99 o 
  -9   3   8       66.12       53.79     12.87 o 
  -7   3   8      465.78      541.27     25.80 o 
  -5   3   8       74.56       65.49     11.24 o 
  -3   3   8       20.46       17.06      3.05 o 
  -1   3   8      284.80      274.04      8.96 o 
   1   3   8      103.96      125.09      6.85 o 
   3   3   8      816.77      892.92     21.97 o 
   5   3   8       69.55       74.46      6.72 o 
   7   3   8       51.07       45.81      6.93 o 
   9   3   8        2.38       -0.24      2.08 o 
 -16   4   8        2.00       -2.39      6.03 o 
 -14   4   8      242.74      230.85     31.42 o 
 -12   4   8       51.58       45.16     14.00 o 
 -10   4   8       10.99        2.74      5.16 o 
  -8   4   8       84.75       86.42     18.05 o 
  -6   4   8      424.42      478.44     26.33 o 
  -4   4   8      394.80      388.35     15.23 o 
  -2   4   8       76.71       84.02      8.49 o 
   0   4   8      484.70      515.68     24.82 o 
   2   4   8      174.29      171.15     10.32 o 
   4   4   8      253.64      278.83     14.13 o 
   6   4   8       50.77       51.17      6.92 o 
 -11   5   8       25.15       56.65     16.69 o 
  -9   5   8       19.80       20.70     10.25 o 
  -7   5   8        5.35        5.49      4.76 o 
  -5   5   8       78.38       91.56     12.82 o 
  -3   5   8        7.59       14.19      4.05 o 
  -1   5   8       29.79       31.69      5.03 o 
   1   5   8       61.15       55.96      7.07 o 
  -9  -5   9      131.43      154.20     29.75 o 
  -7  -5   9       19.12        8.21      8.21 o 
  -5  -5   9       53.25       32.78     13.50 o 
  -3  -5   9      198.26      210.12     33.62 o 
 -16  -4   9        4.55       -4.53      5.65 o 
 -14  -4   9       26.82       29.71     12.03 o 
 -12  -4   9        7.56       10.93      7.06 o 
 -10  -4   9       13.61       15.71      7.08 o 
  -8  -4   9      111.47      107.05     21.73 o 
  -6  -4   9      190.47      208.34     29.96 o 
  -4  -4   9      223.07      263.09     33.60 o 
  -2  -4   9      290.21      401.02     41.22 o 
   2  -4   9       69.83       54.89     13.72 o 
   4  -4   9      130.78       82.48     16.88 o 
 -19  -3   9      156.19      233.26     30.93 o 
 -17  -3   9       67.89      100.09     20.09 o 
 -15  -3   9      135.86      250.24     31.44 o 
 -13  -3   9      104.27       76.18     16.62 o 
 -11  -3   9      275.74      276.85     32.05 o 
  -9  -3   9     1454.04     1602.96     80.49 o 
  -7  -3   9      294.28      320.60     33.34 o 
  -5  -3   9      539.77      564.98     44.36 o 
  -1  -3   9      408.08      429.93     33.67 o 
   1  -3   9      822.90      766.94     46.49 o 
   3  -3   9      121.17      131.98     18.83 o 
   5  -3   9       20.47       21.27      7.69 o 
   7  -3   9       29.50       18.59      8.39 o 
 -20  -2   9       78.37       69.28     15.80 o 
 -18  -2   9       50.01       42.81     12.38 o 
 -16  -2   9      112.27      109.84     18.78 o 
 -14  -2   9      216.90      275.12     29.12 o 
 -12  -2   9       45.92       36.85      3.54 o 
 -10  -2   9      651.47      716.05     24.46 o 
  -8  -2   9      748.92      717.62     50.96 o 
  -6  -2   9      301.26      274.06     17.00 o 
  -2  -2   9       90.57       98.03     13.79 o 
   0  -2   9      158.61      197.11     14.16 o 
   2  -2   9       85.24       61.82      6.68 o 
   4  -2   9       54.83       50.03     10.71 o 
   6  -2   9      117.17      121.43     17.09 o 
  10  -2   9       77.45       83.44     15.69 o 
 -21  -1   9       52.82       61.48      9.16 o 
 -19  -1   9      123.82      130.93     12.99 o 
 -17  -1   9      312.92      319.56     19.86 o 
 -15  -1   9      199.98      207.57     15.39 o 
 -13  -1   9      499.20      505.32     23.64 o 
 -11  -1   9      402.70      436.80     20.80 o 
  -9  -1   9      655.79      675.06     32.57 o 
  -7  -1   9     1235.01     1184.99     44.90 o 
  -3  -1   9     1287.41     1303.67     34.14 o 
  -1  -1   9      342.54      320.37     19.13 o 
   1  -1   9      325.32      331.25     15.54 o 
   3  -1   9      721.80      757.43     54.62 o 
   5  -1   9      232.91      248.16     19.19 o 
   7  -1   9      166.64      162.05     12.50 o 
   9  -1   9      198.49      175.06     21.75 o 
  11  -1   9      154.52      172.54     21.76 o 
 -22   0   9       86.61      109.99     13.65 o 
 -20   0   9       84.75       94.91     11.05 o 
 -18   0   9      434.67      479.14     24.73 o 
 -16   0   9       18.11        9.00      3.41 o 
 -14   0   9     1591.71     1776.24     48.86 o 
 -12   0   9      520.81      563.08     24.04 o 
 -10   0   9     1319.95     1375.58     38.32 o 
  -8   0   9       57.31       63.11      6.90 o 
  -6   0   9      279.36      292.02     20.98 o 
  -4   0   9      406.29      459.01     12.81 o 
  -2   0   9       66.66       69.60      4.64 o 
   0   0   9      218.23      244.69     12.81 o 
   2   0   9        3.90        3.81      1.02 o 
   4   0   9      124.20      135.90     14.07 o 
   6   0   9        0.40        1.59      1.70 o 
   8   0   9       77.06       70.42      8.60 o 
  10   0   9       23.61       28.51      5.94 o 
 -21   1   9       52.93       43.63     12.57 o 
 -19   1   9      123.80      105.98     18.97 o 
 -17   1   9      312.01      331.64     17.95 o 
 -15   1   9      199.75      198.60     13.29 o 
 -13   1   9      499.65      511.66     29.03 o 
 -11   1   9      402.20      393.65     17.94 o 
  -9   1   9      654.99      590.30     20.96 o 
  -7   1   9     1237.22     1345.68     38.21 o 
  -5   1   9     2138.68     2218.69     76.39 o 
  -3   1   9     1287.16     1216.76     29.41 o 
  -1   1   9      342.19      354.05     11.22 o 
   1   1   9      325.54      325.32      9.77 o 
   3   1   9      720.93      754.01     42.02 o 
   5   1   9      233.13      251.96     14.88 o 
   7   1   9      166.33      194.39     13.97 o 
   9   1   9      198.86      178.31     14.23 o 
  11   1   9      154.56      152.06     22.26 o 
 -20   2   9       78.40       85.39     17.82 o 
 -18   2   9       50.19       65.60     15.50 o 
 -16   2   9      111.84      109.38     19.41 o 
 -14   2   9      216.76      216.41     26.63 o 
 -12   2   9       46.29       29.42      9.28 o 
 -10   2   9      650.57      722.16     45.46 o 
  -8   2   9      748.84      736.63     43.73 o 
  -6   2   9      300.83      347.96     18.73 o 
  -4   2   9      246.27      240.74     18.72 o 
  -2   2   9       91.09       90.93      4.42 o 
   0   2   9      158.36      195.94      8.95 o 
   2   2   9       84.92       80.43      6.25 o 
   4   2   9       54.87       56.24      5.58 o 
   6   2   9      116.74      107.75     13.92 o 
   8   2   9       38.41       29.09      5.79 o 
  10   2   9       77.32       82.78     10.06 o 
 -19   3   9      156.43      174.98     26.85 o 
 -17   3   9       68.02      103.98     20.47 o 
 -15   3   9      135.51      200.91     27.97 o 
 -13   3   9      103.93       73.46     16.97 o 
 -11   3   9      275.53      299.22     32.36 o 
  -9   3   9     1454.40     1631.42     78.15 o 
  -7   3   9      293.87      316.52     24.58 o 
  -5   3   9      539.88      573.50     26.44 o 
  -3   3   9      169.30      199.05     10.84 o 
  -1   3   9      407.80      424.76     19.44 o 
   1   3   9      823.36      833.24     24.48 o 
   3   3   9      121.73      129.03     11.24 o 
   5   3   9       20.36       19.77      3.19 o 
   7   3   9       29.29       27.65      5.59 o 
 -16   4   9        4.50       -3.54      5.25 o 
 -14   4   9       26.91        4.71      6.07 o 
 -12   4   9        7.59        4.27      5.21 o 
 -10   4   9       13.66        0.54      6.05 o 
  -8   4   9      111.69      151.04     24.41 o 
  -6   4   9      190.55      168.73     15.75 o 
  -4   4   9      223.59      251.57     13.75 o 
  -2   4   9      290.03      313.88     14.03 o 
   0   4   9      124.98      131.85      9.45 o 
   2   4   9       69.77       71.74      6.89 o 
   4   4   9      130.50      147.17     10.10 o 
  -9   5   9      131.47      116.22     23.99 o 
  -7   5   9       19.04       14.02      8.70 o 
  -5   5   9       53.25       41.12      8.65 o 
  -3   5   9      197.94      182.92     11.79 o 
  -7  -5  10       12.12       -2.06      4.83 o 
  -5  -5  10       18.68       10.95      8.63 o 
 -16  -4  10       19.42        9.47      8.42 o 
 -14  -4  10       53.71       92.17     21.29 o 
 -12  -4  10       15.15       24.57     11.23 o 
 -10  -4  10      117.31      155.33     27.29 o 
  -8  -4  10      130.28      117.72     23.61 o 
  -6  -4  10      483.64      476.12     46.61 o 
  -4  -4  10      106.99       91.63     19.88 o 
   0  -4  10       99.53       87.95     17.47 o 
   2  -4  10       77.69       66.84     15.64 o 
 -19  -3  10       44.01       46.56     14.56 o 
 -17  -3  10       52.64       48.30     13.90 o 
 -15  -3  10       26.16       14.07      7.92 o 
 -13  -3  10       13.29       24.83      8.35 o 
 -11  -3  10      237.97      253.22     30.67 o 
  -9  -3  10     1475.09     1617.31     81.85 o 
  -7  -3  10      741.27      874.87     56.88 o 
  -1  -3  10       92.90       82.86     15.01 o 
   1  -3  10      187.39      184.31     22.70 o 
   3  -3  10       63.67       73.25     14.30 o 
   5  -3  10      109.26      127.45     19.55 o 
   7  -3  10       16.86       16.34      7.57 o 
 -20  -2  10       63.06       60.84     14.47 o 
 -18  -2  10      141.04      181.64     24.99 o 
 -16  -2  10        8.35       -0.07      2.86 o 
 -14  -2  10      102.98       80.72     16.18 o 
 -12  -2  10      387.07      356.76     18.52 o 
 -10  -2  10      779.82      785.49     29.88 o 
  -8  -2  10      348.76      383.45     18.52 o 
  -4  -2  10       70.95       74.91     12.61 o 
  -2  -2  10      275.65      264.92     23.77 o 
   0  -2  10      167.44      157.18     18.67 o 
   2  -2  10      436.07      376.46     40.48 o 
   4  -2  10       64.10       60.35     11.56 o 
   6  -2  10      573.39      541.02     38.80 o 
   8  -2  10       59.31       44.95     11.68 o 
 -23  -1  10       84.78      104.36     18.45 o 
 -21  -1  10       78.21       77.99     10.49 o 
 -19  -1  10      212.04      203.58     17.75 o 
 -17  -1  10      559.74      560.67     27.33 o 
 -15  -1  10      438.21      458.74     23.82 o 
 -13  -1  10      129.44      145.59     15.15 o 
 -11  -1  10      102.47       89.82      9.57 o 
  -9  -1  10       52.48       58.29     11.89 o 
  -7  -1  10      841.95      867.06     37.40 o 
  -5  -1  10     1129.02     1223.23     49.71 o 
  -3  -1  10     1975.84     2099.59     46.23 o 
  -1  -1  10       20.67       13.69      3.34 o 
   1  -1  10       31.27       28.19      4.84 o 
   3  -1  10      168.55      134.37     13.01 o 
   5  -1  10      128.68      128.10     13.55 o 
   7  -1  10      854.01      815.60     66.80 o 
   9  -1  10       51.31       42.55      7.31 o 
 -22   0  10       94.13      110.53     12.27 o 
 -20   0  10        0.27       34.46      7.06 o 
 -18   0  10      182.78      189.54     21.29 o 
 -16   0  10       15.18       13.86      3.85 o 
 -14   0  10      255.64      289.72     18.18 o 
 -12   0  10     1264.66     1255.80     38.87 o 
 -10   0  10        4.93        8.74      3.07 o 
  -8   0  10     1279.20     1262.74     51.89 o 
  -6   0  10      244.36      253.27     14.65 o 
  -4   0  10      206.03      197.64     12.88 o 
  -2   0  10      351.34      329.61     13.23 o 
   0   0  10     3256.74     3433.11     89.18 o 
   2   0  10       48.26       36.98      5.79 o 
   4   0  10      567.19      534.11     22.49 o 
   6   0  10       13.25        4.01      2.42 o 
   8   0  10       33.72       40.26      6.90 o 
  10   0  10      103.14      140.12     21.63 o 
 -23   1  10       84.79       64.01     15.80 o 
 -21   1  10       78.04       98.73     18.64 o 
 -19   1  10      211.61      245.08     29.19 o 
 -17   1  10      559.73      586.08     44.71 o 
 -15   1  10      439.02      414.62     20.27 o 
 -13   1  10      129.73      140.86     11.13 o 
 -11   1  10      102.43       97.55      8.83 o 
  -9   1  10       52.58       43.50      5.63 o 
  -7   1  10      839.93      885.48     31.15 o 
  -5   1  10     1128.56     1192.38     26.45 o 
  -3   1  10     1977.33     1991.79     83.32 o 
  -1   1  10       20.62       13.28      2.41 o 
   1   1  10       31.10       38.20      3.40 o 
   3   1  10      168.42      179.70     13.82 o 
   5   1  10      128.42      109.86     11.76 o 
   7   1  10      854.42      875.79     45.80 o 
   9   1  10       51.35       50.63      8.22 o 
 -20   2  10       63.05       58.90     15.57 o 
 -18   2  10      140.65      150.78     23.99 o 
 -16   2  10        8.30        3.56      4.27 o 
 -14   2  10      103.11       72.19     15.31 o 
 -12   2  10      386.57      351.08     33.34 o 
 -10   2  10      780.22      788.16     48.93 o 
  -8   2  10      348.45      378.79     32.21 o 
  -6   2  10       95.54      124.55     11.58 o 
  -4   2  10       70.58       77.91      4.91 o 
  -2   2  10      275.92      277.36      9.43 o 
   0   2  10      167.54      171.38      7.72 o 
   2   2  10      435.94      442.76     17.37 o 
   4   2  10       64.03       58.80      5.03 o 
   6   2  10      574.04      554.79     24.72 o 
   8   2  10       59.64       44.02      7.28 o 
 -19   3  10       43.92       46.70     14.77 o 
 -17   3  10       52.72       39.88     13.20 o 
 -15   3  10       26.18       10.20      6.94 o 
 -13   3  10       13.28       11.32      7.24 o 
 -11   3  10      238.20      247.24     29.73 o 
  -9   3  10     1476.65     1584.06     77.65 o 
  -7   3  10      740.93      758.80     41.80 o 
  -5   3  10       66.48       76.36      7.61 o 
  -3   3  10      211.87      209.62     10.46 o 
  -1   3  10       93.03       94.80      8.13 o 
   1   3  10      186.91      205.27     11.89 o 
   3   3  10       63.93       63.65      6.86 o 
   5   3  10      108.97      109.12     11.07 o 
   7   3  10       17.03       12.50      6.03 o 
 -16   4  10       19.40       22.67     10.86 o 
 -14   4  10       53.72       67.67     17.70 o 
 -12   4  10       15.13        5.88      4.97 o 
 -10   4  10      117.42      129.77     23.73 o 
  -8   4  10      129.82      118.10     13.89 o 
  -6   4  10      483.52      500.08     28.38 o 
  -4   4  10      106.87      103.02      8.17 o 
  -2   4  10       40.40       41.13      6.47 o 
   0   4  10       99.62       92.86      7.95 o 
   2   4  10       77.59       77.50      7.27 o 
  -7   5  10       12.04       16.81      5.88 o 
  -5   5  10       18.76       11.20      5.56 o 
 -16  -4  11      110.66      111.18     24.15 o 
 -14  -4  11      237.23      329.68     41.31 o 
 -12  -4  11      124.85      145.20     26.94 o 
 -10  -4  11       23.98       32.10     12.83 o 
  -8  -4  11       20.01        7.36      7.03 o 
  -6  -4  11       25.39       52.82     15.80 o 
  -4  -4  11      361.61      429.91     45.16 o 
   0  -4  11      187.13      180.61     26.05 o 
   2  -4  11       50.99       32.78     10.86 o 
 -19  -3  11      120.74      136.74     24.69 o 
 -17  -3  11       53.72       85.44     18.99 o 
 -15  -3  11       20.30       43.49     14.16 o 
 -13  -3  11       15.10       19.72      9.14 o 
 -11  -3  11      529.63      619.63     50.29 o 
  -9  -3  11      603.42      627.72     49.28 o 
  -7  -3  11      773.71      770.84     55.59 o 
  -1  -3  11      472.77      458.63     37.37 o 
   1  -3  11       89.50       74.32     15.05 o 
   3  -3  11      170.13      144.52     21.08 o 
   5  -3  11       27.80       25.70      9.24 o 
 -20  -2  11      214.32      216.03     28.16 o 
 -18  -2  11        2.49        5.93      5.23 o 
 -16  -2  11       66.09       68.79     15.45 o 
 -14  -2  11     1104.14     1131.34     64.43 o 
 -12  -2  11       80.36       84.19     16.39 o 
 -10  -2  11      346.02      360.12     19.18 o 
  -8  -2  11      528.21      544.11     70.07 o 
  -4  -2  11      854.25      846.76     45.86 o 
  -2  -2  11      248.28      262.01     24.62 o 
   0  -2  11       22.07       18.06      5.05 o 
   2  -2  11       28.95       33.11      9.14 o 
   4  -2  11      145.76      145.60     19.53 o 
   6  -2  11      247.99      313.57     30.03 o 
 -23  -1  11      307.63      383.44     35.57 o 
 -21  -1  11       13.37       14.38      4.57 o 
 -19  -1  11       81.60       96.31     11.52 o 
 -17  -1  11      943.20      940.25     37.10 o 
 -15  -1  11       35.80       43.07      7.47 o 
 -13  -1  11      522.85      511.63     28.08 o 
 -11  -1  11       34.20       39.76      6.48 o 
  -9  -1  11       34.26       33.22      5.70 o 
  -7  -1  11      131.96      112.23      5.06 o 
  -5  -1  11      122.18      118.71     14.72 o 
  -3  -1  11      234.62      249.38     14.84 o 
  -1  -1  11      258.76      224.67     18.52 o 
   1  -1  11      389.04      395.82     29.33 o 
   3  -1  11      197.85      182.55     22.95 o 
   5  -1  11       21.23       18.38     11.22 o 
   7  -1  11       70.10       68.18     18.25 o 
 -22   0  11       58.22       91.96     17.42 o 
 -20   0  11      613.95      576.91     28.87 o 
 -18   0  11      243.80      260.06     40.43 o 
 -16   0  11      171.92      179.14     15.02 o 
 -14   0  11      121.47      107.80     15.79 o 
 -12   0  11      625.82      658.96     27.54 o 
 -10   0  11       31.71       28.15      9.51 o 
  -8   0  11     1814.17     1808.84     66.77 o 
  -6   0  11      227.40      189.23     13.12 o 
  -4   0  11      159.67      150.76      7.67 o 
  -2   0  11      438.80      430.44     13.48 o 
   0   0  11      873.62      894.82     55.86 o 
   2   0  11      386.94      405.57     38.37 o 
   4   0  11     1017.22      988.55     33.20 o 
   6   0  11       18.22       17.95      4.64 o 
   8   0  11      108.51      130.63     12.68 o 
 -23   1  11      307.80      279.01     33.15 o 
 -21   1  11       13.30       11.79      6.92 o 
 -19   1  11       81.38       82.65     17.33 o 
 -17   1  11      941.41     1027.99     61.33 o 
 -15   1  11       35.75       34.97      5.97 o 
 -13   1  11      523.93      542.00     35.30 o 
 -11   1  11       34.17       34.69      5.53 o 
  -9   1  11       34.13       45.46     10.57 o 
  -7   1  11      132.43      118.56     11.24 o 
  -5   1  11      122.33      124.10      7.93 o 
  -3   1  11      234.90      229.91     12.55 o 
  -1   1  11      258.77      246.71     10.87 o 
   1   1  11      389.51      391.32     11.75 o 
   3   1  11      198.29      185.00     13.09 o 
   5   1  11       21.41       24.46      7.20 o 
   7   1  11       69.89       62.74     12.43 o 
 -20   2  11      214.81      225.60     30.36 o 
 -18   2  11        2.43        2.67      4.41 o 
 -16   2  11       65.99       57.94     14.04 o 
 -14   2  11     1104.82     1170.92     66.59 o 
 -12   2  11       80.00       80.37     16.06 o 
 -10   2  11      345.62      360.93     32.75 o 
  -8   2  11      528.20      549.88     44.63 o 
  -6   2  11      285.76      313.21     19.19 o 
  -4   2  11      853.06      813.46     20.48 o 
  -2   2  11      248.69      253.90      9.55 o 
   0   2  11       22.08       25.56      3.13 o 
   2   2  11       29.04       22.58      3.09 o 
   4   2  11      146.05      138.10     11.59 o 
   6   2  11      247.39      253.33     16.93 o 
 -19   3  11      120.83      124.50     23.35 o 
 -17   3  11       53.52       60.89     16.34 o 
 -15   3  11       20.28       31.32     11.56 o 
 -13   3  11       15.06       11.18      8.21 o 
 -11   3  11      529.44      569.15     47.01 o 
  -9   3  11      602.83      497.85     42.13 o 
  -7   3  11      773.55      823.04     35.24 o 
  -5   3  11       99.52      110.94      9.48 o 
  -3   3  11      426.15      460.37     16.31 o 
  -1   3  11      472.30      489.83     17.08 o 
   1   3  11       89.58       91.81      8.27 o 
   3   3  11      170.21      154.58     20.17 o 
   5   3  11       27.60       33.75      6.56 o 
 -16   4  11      110.70      142.08     26.54 o 
 -14   4  11      237.42      284.87     37.02 o 
 -12   4  11      124.81      100.14     21.73 o 
 -10   4  11       23.86       18.36      9.85 o 
  -8   4  11       19.86       25.67      8.44 o 
  -6   4  11       25.31       27.94      5.48 o 
  -4   4  11      362.74      385.55     19.71 o 
  -2   4  11        2.47       -0.51      1.73 o 
   0   4  11      187.27      214.20     15.46 o 
   2   4  11       51.17       41.03      5.49 o 
 -14  -4  12       70.80      104.57     23.42 o 
 -12  -4  12       33.67       56.48     16.97 o 
 -10  -4  12       43.55       54.30     16.65 o 
  -8  -4  12       42.95       32.19     12.78 o 
  -6  -4  12      114.81      137.07     26.54 o 
  -4  -4  12       17.09       52.36     15.92 o 
   0  -4  12        1.48      -10.73      7.15 o 
 -19  -3  12       71.23       96.76     20.89 o 
 -17  -3  12       22.70       15.90      7.95 o 
 -15  -3  12      354.35      452.98     45.02 o 
 -13  -3  12       31.28       14.11      8.25 o 
 -11  -3  12       55.53       74.82     17.75 o 
  -9  -3  12      140.36      129.99     22.93 o 
  -7  -3  12      121.42      145.20     24.20 o 
  -3  -3  12       36.99       52.80     13.25 o 
  -1  -3  12       72.16       80.94     15.99 o 
   1  -3  12      137.72      110.71     18.80 o 
   3  -3  12       44.62       53.76     13.62 o 
 -20  -2  12        1.52        7.67      6.12 o 
 -18  -2  12       30.82       10.95      6.92 o 
 -16  -2  12      200.63      219.95     28.30 o 
 -14  -2  12      628.12      640.36     48.09 o 
 -12  -2  12      222.70      230.83     27.81 o 
 -10  -2  12      927.33      879.23     54.35 o 
  -8  -2  12      467.39      442.38     26.94 o 
  -4  -2  12      486.33      475.11     35.12 o 
  -2  -2  12      659.29      560.22     38.52 o 
   0  -2  12        6.73        0.00      3.63 o 
   2  -2  12       99.45      100.00     16.44 o 
   4  -2  12        6.36       10.41      6.35 o 
   6  -2  12      151.41      144.99     21.15 o 
 -21  -1  12       15.66       14.79      7.46 o 
 -19  -1  12       76.91       84.07     11.06 o 
 -17  -1  12      117.53      132.55     14.14 o 
 -15  -1  12        8.13        6.57      2.99 o 
 -13  -1  12      122.95      118.52     18.63 o 
 -11  -1  12      138.87      159.64     13.42 o 
  -9  -1  12      112.18      124.62     15.10 o 
  -7  -1  12      303.47      273.43     21.97 o 
  -5  -1  12     1032.28      962.37     46.52 o 
  -3  -1  12      297.65      285.34     16.90 o 
  -1  -1  12      513.82      488.91     22.03 o 
   1  -1  12      232.72      219.46     32.52 o 
   3  -1  12       96.36       92.80      9.96 o 
   5  -1  12       99.11      116.21     18.15 o 
 -22   0  12       68.69       59.22     14.33 o 
 -20   0  12      102.04      100.27     11.99 o 
 -18   0  12      196.74      248.87     27.33 o 
 -16   0  12      100.84      110.46     12.03 o 
 -14   0  12       11.30        6.22      5.12 o 
 -12   0  12       70.47       83.95     11.22 o 
 -10   0  12       33.39       43.92      6.78 o 
  -8   0  12      507.94      597.10     36.29 o 
  -6   0  12      103.10      147.19      8.15 o 
  -4   0  12      185.89      195.52      9.09 o 
  -2   0  12     1204.13     1161.87     34.28 o 
   0   0  12      174.75      219.97     14.29 o 
   2   0  12     1897.52     1808.07     65.71 o 
   4   0  12      171.07      129.67     11.97 o 
   6   0  12        1.09        1.70      2.77 o 
 -21   1  12       15.58       14.23      8.23 o 
 -19   1  12       76.94       93.41     18.50 o 
 -17   1  12      117.14      113.97     20.14 o 
 -15   1  12        8.11       14.63      7.64 o 
 -13   1  12      123.05      112.24     12.97 o 
 -11   1  12      139.18      152.56     11.84 o 
  -9   1  12      112.19       97.16     15.71 o 
  -7   1  12      304.30      298.16     26.85 o 
  -5   1  12     1030.54      911.40     42.57 o 
  -3   1  12      298.15      304.32     13.28 o 
  -1   1  12      513.44      498.57     24.93 o 
   1   1  12      233.02      255.97     12.10 o 
   3   1  12       96.01      114.33     10.82 o 
   5   1  12       99.15      110.78     11.22 o 
   7   1  12       19.35       12.48      4.09 o 
 -20   2  12        1.52        3.68      4.76 o 
 -18   2  12       30.91       36.72     12.38 o 
 -16   2  12      200.74      214.84     28.74 o 
 -14   2  12      628.12      657.08     49.59 o 
 -12   2  12      222.87      264.10     30.06 o 
 -10   2  12      928.46      879.35     53.74 o 
  -8   2  12      467.73      489.45     25.86 o 
  -6   2  12      502.50      484.64     25.13 o 
  -4   2  12      485.98      494.74     19.17 o 
  -2   2  12      660.20      629.70     46.41 o 
   0   2  12        6.74        4.19      1.38 o 
   2   2  12       99.48       93.14      7.69 o 
   4   2  12        6.36       11.05      3.48 o 
   6   2  12      151.38      120.56     11.98 o 
 -19   3  12       71.12       88.72     20.66 o 
 -17   3  12       22.66       39.76     13.22 o 
 -15   3  12      354.14      422.08     43.12 o 
 -13   3  12       31.40       16.90      8.89 o 
 -11   3  12       55.56       43.63     13.39 o 
  -9   3  12      140.54      146.55     15.19 o 
  -7   3  12      121.65      128.18     13.88 o 
  -5   3  12      287.59      295.52     16.15 o 
  -3   3  12       37.25       38.26      5.95 o 
  -1   3  12       72.20       72.98      6.67 o 
   1   3  12      137.52      134.23     10.31 o 
   3   3  12       44.58       44.27      7.80 o 
 -14   4  12       70.65       74.77     19.77 o 
 -12   4  12       33.65       41.45     14.00 o 
 -10   4  12       43.39       42.79     14.26 o 
  -8   4  12       42.90       50.93      9.59 o 
  -6   4  12      114.88      120.12     11.38 o 
  -4   4  12       16.97       25.88      5.50 o 
  -2   4  12       50.12       59.27      7.06 o 
   0   4  12        1.56        2.27      2.47 o 
 -14  -4  13      331.76      378.42     46.05 o 
 -12  -4  13       12.94       12.00      8.44 o 
 -10  -4  13        7.48        3.92      5.93 o 
  -8  -4  13       63.16       70.29     19.11 o 
  -6  -4  13       18.26       17.96      9.94 o 
 -19  -3  13       59.30       67.43     17.84 o 
 -17  -3  13       93.24      102.53     21.59 o 
 -15  -3  13      132.34      160.68     27.13 o 
 -13  -3  13       64.24       57.68     15.73 o 
 -11  -3  13       71.37       83.49     18.76 o 
  -9  -3  13       44.45       30.67     12.12 o 
  -7  -3  13       71.84      106.40     21.17 o 
  -3  -3  13       58.83       66.63     15.33 o 
  -1  -3  13       14.75        7.69      5.74 o 
   1  -3  13      159.76      169.16     24.36 o 
 -20  -2  13       73.91       68.88     16.81 o 
 -18  -2  13      197.35      193.62     27.46 o 
 -16  -2  13        2.78        5.06      6.31 o 
 -14  -2  13      722.85      663.15     49.85 o 
 -12  -2  13      257.45      246.91     29.68 o 
 -10  -2  13        6.39        8.70      6.52 o 
  -8  -2  13     1054.32      974.33     44.99 o 
  -4  -2  13      247.28      211.93     23.89 o 
  -2  -2  13        1.74        3.33      4.50 o 
   0  -2  13       43.58       44.90     11.49 o 
   2  -2  13        8.84       17.56      7.32 o 
   4  -2  13       15.45       11.39      7.32 o 
 -21  -1  13        8.89        0.40      3.00 o 
 -19  -1  13      156.75      187.86     16.91 o 
 -17  -1  13      507.11      514.39     28.03 o 
 -15  -1  13      470.61      444.70     25.31 o 
 -13  -1  13      151.68      146.81     13.88 o 
 -11  -1  13      429.32      413.90     22.70 o 
  -9  -1  13      313.17      294.20     24.71 o 
  -5  -1  13       10.29       11.89      5.13 o 
  -3  -1  13       75.73       79.85      9.28 o 
  -1  -1  13     1357.68     1266.91     76.15 o 
   1  -1  13      216.97      177.39     17.82 o 
   3  -1  13       40.03       50.23      7.77 o 
   5  -1  13      165.75      173.41     22.65 o 
 -22   0  13        6.85       16.48      7.88 o 
 -20   0  13        0.16        1.59      2.03 o 
 -18   0  13       66.37       53.15     10.23 o 
 -16   0  13       44.61       49.15      8.09 o 
 -14   0  13       25.95       32.53      6.14 o 
 -12   0  13        9.12       14.61      4.17 o 
 -10   0  13     2327.49     2146.54     81.01 o 
  -8   0  13      376.86      393.39     35.50 o 
  -6   0  13      258.50      272.41     11.51 o 
  -4   0  13        0.02       -0.74      1.20 o 
  -2   0  13        8.46        5.44      3.09 o 
   0   0  13      296.21      263.21     16.47 o 
   2   0  13       84.23       60.19      8.16 o 
   4   0  13      104.77      120.34     12.21 o 
   6   0  13       70.35       53.57      8.53 o 
 -21   1  13        8.94        8.68      6.66 o 
 -19   1  13      157.10      158.26     24.62 o 
 -17   1  13      505.98      531.36     44.43 o 
 -15   1  13      470.42      436.71     38.99 o 
 -13   1  13      152.05      153.20     12.73 o 
 -11   1  13      429.16      396.19     39.37 o 
  -9   1  13      313.34      324.05     29.47 o 
  -7   1  13      789.20      827.96     24.70 o 
  -5   1  13       10.46        8.84      4.89 o 
  -3   1  13       75.26       80.31      6.48 o 
  -1   1  13     1357.98     1218.27     33.72 o 
   1   1  13      216.71      210.12     14.72 o 
   3   1  13       39.83       40.75      6.87 o 
   5   1  13      165.65      170.50     14.65 o 
 -20   2  13       73.86       89.99     19.86 o 
 -18   2  13      197.41      201.00     29.00 o 
 -16   2  13        2.86        3.42      5.63 o 
 -14   2  13      722.87      698.69     52.36 o 
 -12   2  13      257.52      260.16     30.20 o 
 -10   2  13        6.43        0.63      4.29 o 
  -8   2  13     1054.69     1151.93     42.14 o 
  -6   2  13        0.14       -1.09      2.17 o 
  -4   2  13      247.66      258.76     17.40 o 
  -2   2  13        1.75        2.34      2.10 o 
   0   2  13       43.45       50.20     11.50 o 
   2   2  13        8.77       10.90      3.58 o 
   4   2  13       15.42        2.88      3.75 o 
 -19   3  13       59.28       76.27     19.34 o 
 -17   3  13       93.21       78.64     19.04 o 
 -15   3  13      132.29      154.02     26.28 o 
 -13   3  13       64.38       68.37     17.30 o 
 -11   3  13       71.75       74.09     16.93 o 
  -9   3  13       44.19       41.12     12.72 o 
  -7   3  13       71.64       78.01      8.67 o 
  -5   3  13      206.21      221.30     14.86 o 
  -3   3  13       58.56       43.47      7.21 o 
  -1   3  13       14.86       12.88      3.13 o 
   1   3  13      159.88      166.05     14.81 o 
 -14   4  13      331.91      375.18     44.06 o 
 -12   4  13       12.90       19.01      8.51 o 
 -10   4  13        7.48        8.35      7.41 o 
  -8   4  13       62.80       73.12     10.70 o 
  -6   4  13       18.35       15.83      4.49 o 
  -4   4  13      145.66      145.92     12.68 o 
 -10  -4  14       83.90       69.42     20.02 o 
  -8  -4  14       61.77       60.30     17.65 o 
 -17  -3  14       88.60       46.26     15.69 o 
 -15  -3  14        9.46       -5.63      6.40 o 
 -13  -3  14      148.91      175.89     28.44 o 
 -11  -3  14      250.37      302.71     37.35 o 
  -9  -3  14      276.14      322.10     37.82 o 
  -3  -3  14       21.59       19.69      8.42 o 
  -1  -3  14       10.07       10.60      7.78 o 
 -20  -2  14       50.05       34.04     12.07 o 
 -18  -2  14       61.80       84.01     18.26 o 
 -16  -2  14       19.14       21.59      9.12 o 
 -14  -2  14       63.49       69.38     16.34 o 
 -12  -2  14       29.53       38.19     11.93 o 
 -10  -2  14       27.58       42.27     12.36 o 
  -8  -2  14      509.90      488.38     31.32 o 
  -4  -2  14      193.74      183.40     23.00 o 
  -2  -2  14       79.07       78.99     15.33 o 
   0  -2  14      235.49      286.30     29.61 o 
   2  -2  14       44.49       60.12     14.23 o 
 -21  -1  14       91.91       98.57     18.31 o 
 -19  -1  14      206.99      206.89     26.40 o 
 -17  -1  14       15.70        4.83      2.60 o 
 -15  -1  14        3.39        0.38      2.70 o 
 -13  -1  14      565.01      563.92     28.38 o 
 -11  -1  14      250.81      278.68     19.41 o 
  -9  -1  14       34.93       34.51      8.91 o 
  -5  -1  14      106.06       84.78     14.00 o 
  -3  -1  14      179.79      185.14     22.43 o 
  -1  -1  14      203.44      187.04     17.60 o 
   1  -1  14      157.88      146.99     13.38 o 
   3  -1  14       98.54       92.51     10.90 o 
 -22   0  14      191.13      199.74     27.27 o 
 -20   0  14       22.15       25.81      9.89 o 
 -18   0  14       63.72       47.32      8.28 o 
 -16   0  14       64.05       75.09     10.27 o 
 -14   0  14        0.96       35.83      7.18 o 
 -12   0  14      459.44      498.12     25.22 o 
 -10   0  14       31.04       18.85      6.99 o 
  -8   0  14      107.42      108.37     16.01 o 
  -6   0  14      110.82       96.18     11.90 o 
  -4   0  14      845.03      803.30     53.32 o 
  -2   0  14     1669.57     1505.59     43.83 o 
   0   0  14      366.27      364.01     20.37 o 
   2   0  14        0.20       -2.07      2.33 o 
   4   0  14        0.01       -2.26      2.40 o 
 -21   1  14       91.87       60.80     16.25 o 
 -19   1  14      207.09      198.24     28.37 o 
 -17   1  14       15.67        9.26      6.56 o 
 -15   1  14        3.36        0.35      4.83 o 
 -13   1  14      565.14      489.95     40.30 o 
 -11   1  14      250.74      245.73     21.91 o 
  -9   1  14       35.10       36.51     10.43 o 
  -7   1  14      201.18      216.51     12.40 o 
  -5   1  14      106.30       92.02      7.34 o 
  -3   1  14      179.60      169.68      9.96 o 
  -1   1  14      203.14      213.76     11.52 o 
   1   1  14      158.44      166.98     13.77 o 
   3   1  14       98.75      106.82     11.53 o 
 -20   2  14       49.91       61.83     17.47 o 
 -18   2  14       61.71       90.43     20.02 o 
 -16   2  14       19.17       25.37     11.58 o 
 -14   2  14       63.47       39.81     12.15 o 
 -12   2  14       29.42       25.09     10.06 o 
 -10   2  14       27.52       36.53     11.30 o 
  -8   2  14      509.39      547.53     23.22 o 
  -6   2  14      319.04      310.39     19.16 o 
  -4   2  14      193.48      206.36     16.00 o 
  -2   2  14       78.74       78.21      9.37 o 
   0   2  14      235.64      248.24     17.14 o 
   2   2  14       44.47       65.11     13.81 o 
 -17   3  14       88.52       74.82     18.59 o 
 -15   3  14        9.51        8.70      8.49 o 
 -13   3  14      148.97      162.22     26.59 o 
 -11   3  14      250.66      259.69     32.78 o 
  -9   3  14      275.84      295.33     23.02 o 
  -7   3  14       84.57       80.29      9.06 o 
  -5   3  14       48.35       65.40      7.94 o 
  -3   3  14       21.66       19.70      4.52 o 
  -1   3  14       10.06        3.33      2.14 o 
 -10   4  14       83.85       60.47     17.47 o 
  -8   4  14       61.82       64.38      9.05 o 
 -17  -3  15       42.09       57.47     17.12 o 
 -15  -3  15       87.30       85.63     20.42 o 
 -13  -3  15       37.02       31.16     12.71 o 
 -11  -3  15       74.42       77.72     18.92 o 
  -9  -3  15       53.16      103.63     22.58 o 
  -3  -3  15       48.92       41.87     12.68 o 
 -20  -2  15       36.47       22.77     10.46 o 
 -18  -2  15       82.93       72.14     17.26 o 
 -16  -2  15       86.81      129.09     22.98 o 
 -14  -2  15       60.00       65.84     15.73 o 
 -12  -2  15       20.39       29.10     10.48 o 
 -10  -2  15      402.88      431.69     40.84 o 
  -4  -2  15      169.02      172.96     23.14 o 
  -2  -2  15       51.41       71.14     15.15 o 
   0  -2  15        4.78        6.40      4.50 o 
 -21  -1  15        1.28        1.22      3.54 o 
 -19  -1  15        1.23        2.25      4.22 o 
 -17  -1  15       69.44       65.03     10.02 o 
 -15  -1  15      691.61      723.70     34.46 o 
 -13  -1  15      152.02      139.97     18.36 o 
 -11  -1  15      617.38      573.39     28.85 o 
  -9  -1  15       64.78       69.24     12.87 o 
  -5  -1  15       40.54       43.07     10.41 o 
  -3  -1  15      164.99      178.57     15.17 o 
  -1  -1  15       25.62       20.18      9.20 o 
   1  -1  15       51.44       50.76      8.27 o 
 -22   0  15       13.18       11.58      6.78 o 
 -20   0  15        0.01        2.32      4.01 o 
 -18   0  15       17.02       23.03      5.95 o 
 -16   0  15      547.10      560.15     29.31 o 
 -14   0  15      332.60      290.49     20.23 o 
 -12   0  15      311.86      317.00     20.71 o 
 -10   0  15      823.05      706.57     45.46 o 
  -8   0  15       23.58       45.86     11.00 o 
  -6   0  15        2.16        1.65      2.55 o 
  -4   0  15       14.92       11.56      3.67 o 
  -2   0  15       11.03       11.40      3.73 o 
   0   0  15      136.93      124.00     12.28 o 
   2   0  15        7.18        8.41      3.55 o 
 -21   1  15        1.27       10.55      8.04 o 
 -19   1  15        1.26       -1.95      3.89 o 
 -17   1  15       69.52       50.15     14.54 o 
 -15   1  15      691.50      699.89     52.10 o 
 -13   1  15      151.28      161.07     23.40 o 
 -11   1  15      617.70      593.84     44.43 o 
  -9   1  15       64.63       59.99      7.83 o 
  -7   1  15     1365.58     1544.13     43.48 o 
  -5   1  15       40.78       31.80      4.45 o 
  -3   1  15      165.09      175.44     13.69 o 
  -1   1  15       25.88       24.69      5.29 o 
   1   1  15       51.40       51.31      8.10 o 
 -20   2  15       36.48       20.30     10.18 o 
 -18   2  15       83.07       81.10     19.20 o 
 -16   2  15       86.94       89.52     19.74 o 
 -14   2  15       59.92       54.82     14.94 o 
 -12   2  15       20.32       22.06      9.57 o 
 -10   2  15      403.68      405.20     38.78 o 
  -8   2  15       34.73       34.06      5.41 o 
  -6   2  15      514.95      472.32     20.79 o 
  -4   2  15      168.89      172.81     15.08 o 
  -2   2  15       51.38       50.46      7.80 o 
   0   2  15        4.80        6.37      3.06 o 
 -17   3  15       42.22       42.41     14.72 o 
 -15   3  15       87.26      112.19     23.45 o 
 -13   3  15       37.03       56.11     15.80 o 
 -11   3  15       74.69       78.52     18.45 o 
  -9   3  15       52.98       65.97     11.78 o 
  -7   3  15       58.79       70.00     10.06 o 
  -5   3  15       33.01       38.10      6.44 o 
  -3   3  15       48.98       49.63      7.29 o 
 -15  -3  16        0.36        2.88      5.21 o 
 -13  -3  16       35.64       43.75     15.57 o 
 -11  -3  16       20.42       23.12     10.29 o 
  -9  -3  16      106.30      101.33     22.79 o 
 -18  -2  16      230.55      234.44     31.93 o 
 -16  -2  16       44.54       50.76     14.91 o 
 -14  -2  16      133.42      143.77     24.24 o 
 -12  -2  16      185.61      209.58     28.79 o 
 -10  -2  16      125.84      162.32     25.35 o 
  -4  -2  16       11.59       10.81      7.24 o 
  -2  -2  16       38.98       29.42      9.87 o 
 -21  -1  16        0.13       -0.38      3.66 o 
 -19  -1  16       30.80       22.81      9.03 o 
 -17  -1  16       50.61       54.86     13.58 o 
 -15  -1  16      243.84      226.23     19.35 o 
 -13  -1  16      611.05      597.77     35.04 o 
 -11  -1  16       59.78       46.11     14.75 o 
  -9  -1  16      276.58      287.54     27.50 o 
  -5  -1  16       45.83       38.33     10.60 o 
  -3  -1  16       26.93       30.33      6.51 o 
  -1  -1  16      133.20      138.04     28.89 o 
 -20   0  16       75.25       65.23     16.04 o 
 -18   0  16       35.70       35.10     11.39 o 
 -16   0  16       41.31       54.77      9.20 o 
 -14   0  16       12.96       28.09      8.77 o 
 -12   0  16      395.60      350.45     22.53 o 
 -10   0  16       16.69        4.01      4.34 o 
  -8   0  16      173.87      164.26     21.97 o 
  -6   0  16       40.57       37.76     13.52 o 
  -4   0  16        0.20        0.89      2.31 o 
  -2   0  16       55.98       54.54      8.52 o 
   0   0  16      156.65      171.54     15.34 o 
 -21   1  16        0.13       -4.90      5.70 o 
 -19   1  16       30.73       14.40      6.42 o 
 -17   1  16       50.63       80.28     17.73 o 
 -15   1  16      244.21      229.68     29.66 o 
 -13   1  16      610.90      568.90     45.27 o 
 -11   1  16       59.56       49.38     13.27 o 
  -9   1  16      276.27      255.42     29.47 o 
  -7   1  16       60.29       51.15      9.10 o 
  -5   1  16       45.87       55.36     12.97 o 
  -3   1  16       26.73       26.82      5.84 o 
  -1   1  16      133.16      153.15     13.72 o 
 -18   2  16      230.79      235.30     33.29 o 
 -16   2  16       44.52       52.33     15.33 o 
 -14   2  16      133.36      143.30     24.31 o 
 -12   2  16      185.88      160.07     24.74 o 
 -10   2  16      125.90      117.03     12.91 o 
  -8   2  16       22.57       26.43      5.14 o 
  -6   2  16       99.21       86.58      9.12 o 
  -4   2  16       11.53       17.95      4.24 o 
  -2   2  16       39.11       47.49      7.91 o 
 -15   3  16        0.38       -1.92      4.81 o 
 -13   3  16       35.48       40.40     13.69 o 
 -11   3  16       20.29       27.34     10.88 o 
  -9   3  16      105.92       93.30     10.47 o 
  -7   3  16        5.89        4.55      2.70 o 
 -18  -2  17       26.87       10.88      7.71 o 
 -16  -2  17       50.23       52.26     15.29 o 
 -14  -2  17       74.25       91.49     19.77 o 
 -12  -2  17       21.64       30.41     11.82 o 
  -4  -2  17       85.71       66.40     15.62 o 
 -19  -1  17      126.93      108.74     20.19 o 
 -17  -1  17      129.82      136.17     22.23 o 
 -15  -1  17       62.20       62.09     14.61 o 
 -13  -1  17       65.52       50.55      8.99 o 
 -11  -1  17       14.37       13.32      6.87 o 
  -9  -1  17      247.20      231.20     25.88 o 
  -5  -1  17      157.64      141.75     20.44 o 
  -3  -1  17       61.82       46.83      8.69 o 
 -20   0  17       55.88       26.00     10.81 o 
 -18   0  17       77.81       89.33     18.69 o 
 -16   0  17     1028.47     1020.80     63.82 o 
 -14   0  17       37.49       37.16      7.71 o 
 -12   0  17       15.28       10.17      4.11 o 
 -10   0  17        1.05        4.57      4.27 o 
  -8   0  17       94.94      114.86     19.16 o 
  -6   0  17       21.44       17.11      5.12 o 
  -4   0  17       68.00       69.22      9.89 o 
  -2   0  17        0.33       -1.77      4.36 o 
 -19   1  17      127.20      120.86     23.35 o 
 -17   1  17      130.49      147.34     24.95 o 
 -15   1  17       62.21       63.28     15.76 o 
 -13   1  17       65.30       48.84     13.60 o 
 -11   1  17       14.41       15.64      7.50 o 
  -9   1  17      247.16      248.32     29.96 o 
  -7   1  17      137.96      120.84     14.45 o 
  -5   1  17      157.57      139.60     20.84 o 
  -3   1  17       61.81       51.68     12.75 o 
 -18   2  17       27.03       40.44     14.70 o 
 -16   2  17       50.16       48.16     14.91 o 
 -14   2  17       73.65       85.48     19.44 o 
 -12   2  17       21.70       17.26      9.21 o 
 -10   2  17       39.63       35.13      7.50 o 
  -8   2  17       16.30       21.26      5.97 o 
  -6   2  17      107.32      102.48     13.96 o 
  -4   2  17       85.69       91.34     16.00 o 
 -14  -2  18        8.14       -4.20      5.58 o 
 -12  -2  18        8.79       13.22      8.58 o 
 -17  -1  18       11.03        6.38      5.60 o 
 -15  -1  18        1.40       -1.78      3.40 o 
 -13  -1  18        6.11        6.89      3.89 o 
 -11  -1  18       19.01       17.56      7.27 o 
  -9  -1  18      102.93       84.76     16.32 o 
  -5  -1  18       29.27       20.82      8.49 o 
 -18   0  18      223.48      221.68     30.29 o 
 -16   0  18       54.27       49.40     13.90 o 
 -14   0  18       57.05       50.57      9.17 o 
 -12   0  18        3.66        1.20      2.95 o 
 -10   0  18       17.88       12.92      7.81 o 
  -8   0  18      163.31      181.85     25.11 o 
  -6   0  18      115.58      135.30     14.32 o 
  -4   0  18        0.64       -4.22      4.61 o 
 -17   1  18       11.08        2.60      4.88 o 
 -15   1  18        1.42        9.05      6.52 o 
 -13   1  18        6.11       11.70      8.14 o 
 -11   1  18       19.07       12.66      7.46 o 
  -9   1  18      103.07      109.00     20.61 o 
  -7   1  18        2.57        2.34      4.71 o 
  -5   1  18       29.21       40.20      8.89 o 
 -14   2  18        8.19       13.97      8.23 o 
 -12   2  18        8.70       -6.54      6.07 o 
 -10   2  18       13.15       18.22      9.24 o 
  -8   2  18       19.17       24.55      9.27 o 
 -15  -1  19       28.52       20.14      9.07 o 
 -13  -1  19       34.36       61.48     15.76 o 
 -11  -1  19       48.60       64.29     14.77 o 
  -9  -1  19       56.82       66.38     14.77 o 
 -16   0  19       69.45       35.68     11.61 o 
 -14   0  19      483.56      390.80     39.08 o 
 -12   0  19        1.10       -0.80      3.52 o 
 -10   0  19       78.53      108.72     20.14 o 
  -8   0  19       28.07       13.74      7.36 o 
 -15   1  19       28.69       30.93     11.70 o 
 -13   1  19       34.39       33.74     12.19 o 
 -11   1  19       48.40       72.47     17.58 o 
  -9   1  19       56.65       55.85     15.64 o 
                                                 
